# Supplementary material for: Cubic ZrW1.75Mo0.25O8 from a Rietveld refinement based on neutron powder diffraction data
Source: Acta Crystallogr Sect E Struct Rep Online. 2009 Apr 30;65(Pt 5):i36–7. doi: 10.1107/S1600536809015281 (PMC2977542; doi:10.1107/S1600536809015281)
Supplement: Supplementary file 1 [file e-65-00i36-sup1.cif]

##############################################################################
###                                                                        ###
###        Electronic paper (Acta Crystallographica Section E)             ###
###                                                                        ###
##############################################################################
#                                                                            #
# This CIF contains the data in a paper accepted for publication in Acta     #
# Crystallographica Section E. It conforms to the requirements of Notes      #
# for Authors for Section E, and has been peer reviewed under the auspices   #
# of the IUCr Commission on Journals.                                        #
#                                                                            #
# Full details of the Crystallographic Information File format               #
# are given in the paper "The Crystallographic Information File (CIF):       #
# a New Standard Archive File for Crystallography" by S. R. Hall, F. H.      #
# Allen and I. D. Brown [Acta Cryst. (1991), A47, 655-685].                  #
#                                                                            #
# The current version of the core CIF dictionary is obtainable from          #
# ftp://ftp.iucr.org/pub/cif_core.dic. The current version number is 2.4.    #
#                                                                            #
# Software is freely available for graphical display of the structure(s) in  #
# this CIF.  For information consult the CIF home page http://www.iucr.org/  #
# cif/home.html                                                              #
#                                                                            #
# This file may be used for bona fide research purposes within the           #
# scientific community so long as proper attribution is given to the journal # 
# article from which it was obtained.                                        #
#                                                                            #
##############################################################################
                                             
data_global
_audit_creation_method     "from EXP file using GSAS2CIF"
_journal_date_recd_electronic     2009-02-25
_journal_date_accepted     2009-04-23
_journal_name_full     'Acta Crystallographica, Section E'
_journal_year     2009
_journal_volume     65
_journal_issue      5
_journal_page_first     i36
_journal_page_last     i37
_journal_paper_category     QI
_journal_coeditor_code     WM2222
_publ_contact_author_name     'Xinhua Zhao'
_publ_contact_author_address
;
Colledge of Chemistry
Beijing Normal University
Beijing 100875
People's Republic of China
;
_publ_contact_author_email     'xinhuaz@bnu.edu.cn'
_publ_contact_author_fax     '86(010)58802075'
_publ_contact_author_phone     '86(010)58801726'
_publ_section_title
;
Cubic ZrW~1.75~Mo~0.25~O~8~ from a Rietveld refinement based on neutron powder
diffraction data
;
loop_
    _publ_author_name
    _publ_author_footnote
    _publ_author_address
    'Deng, Xuebin' .
;
College of Chemistry
Beijing Normal University
Beijing 100875
People's Republic of China
;
    'Cao, Yilong' .
;
College of Chemistry
Beijing Normal University
Beijing 100875
People's Republic of China
;
    'Tao, Juzhou' .
;
Experimental Physics Center, Institute of High Energy Physics
Chinese Academy of Sciences
Beijing 100049
People's Republic of China
;
    'Zhao, Xinhua' .
;
College of Chemistry
Beijing Normal University
Beijing 100875
People's Republic of China
;
data_I
_chemical_name_systematic
;
Zirconium tungsten molybdenum octaoxide
;
_chemical_name_common     ?
_chemical_formula_moiety     ?
_chemical_formula_sum     'Mo0.25 O8.00 W1.75 Zr'
_chemical_formula_structural     'Zr (W1.75 Mo0.25 O8)'
_chemical_formula_analytical     ?
_chemical_formula_iupac     'Zr W1.75 Mo0.25 O8'
_chemical_formula_weight     564.93
_chemical_melting_point     ?
_symmetry_cell_setting     cubic
_symmetry_space_group_name_H-M     'P 21 3'
_space_group_name_Hall     'P 2ac 2ab 3'
loop_
    _symmetry_equiv_pos_site_id
    _symmetry_equiv_pos_as_xyz
    1 +x,+y,+z
    2 +z,+x,+y
    3 +y,+z,+x
    4 +x+1/2,-y+1/2,-z
    5 -z,+x+1/2,-y+1/2
    6 -y+1/2,-z,+x+1/2
    7 -z+1/2,-x,+y+1/2
    8 +y+1/2,-z+1/2,-x
    9 -y,+z+1/2,-x+1/2
    10 -x+1/2,-y,+z+1/2
    11 +z+1/2,-x+1/2,-y
    12 -x,+y+1/2,-z+1/2
_cell_length_a     9.156880(17)
_cell_length_b     9.156880(17)
_cell_length_c     9.156880(17)
_cell_angle_alpha     90.0
_cell_angle_beta     90.0
_cell_angle_gamma     90.0
_cell_volume     767.790(4)
_cell_formula_units_Z     4
_cell_measurement_temperature     298
_exptl_crystal_density_diffrn     4.887
_exptl_special_details
;
;
_diffrn_ambient_temperature     298
loop_
    _diffrn_radiation_type
    Time-of-flight
_diffrn_radiation_wavelength     '0.5-4.4'
_diffrn_measurement_device_type     GPPD
_refine_ls_matrix_type     full
_refine_ls_goodness_of_fit_all     1.53
_refine_ls_number_reflns     1893
_refine_ls_number_parameters     58
_refine_ls_number_constraints     55
_refine_ls_shift/su_max     0.02
_refine_ls_shift/su_mean     0.01
_computing_data_collection
                            'IPNS local software (Worlton <i>et al.</i>,  2006)'
_computing_cell_refinement     'GSAS (Larson & von Dreele (2000)'
_computing_data_reduction
                            'IPNS local software (Worlton <i>et al.</i>,  2006)'
_computing_structure_solution     'GSAS (Larson & von Dreele, 2000)'
_computing_structure_refinement     'GSAS (Larson & von Dreele, 2000)'
_computing_molecular_graphics     'VICS-II (Izumi & Dilanian, 2005)'
_computing_publication_material     'GSAS (Larson & von Dreele (2000)'
loop_
    _atom_site_type_symbol
    _atom_site_label
    _atom_site_fract_x
    _atom_site_fract_y
    _atom_site_fract_z
    _atom_site_U_iso_or_equiv
    _atom_site_thermal_displace_type
    _atom_site_occupancy
    Zr Zr1 0.00068(14) 0.00068(14) 0.00068(14) 0.01044 Uani 1.0
    W W1 0.34038(14) 0.34038(14) 0.34038(14) 0.01449 Uani 0.834(2)
    W W2 0.60102(13) 0.60102(13) 0.60102(13) 0.01048 Uani 0.834(2)
    O O1 0.20648(18) 0.4373(2)   0.4482(2)   0.02634 Uani 0.953(3)
    O O2 0.78912(16) 0.5691(2)   0.55685(18) 0.01893 Uani 0.953(3)
    O O3 0.4920(2)   0.4920(2)   0.4920(2)   0.02679 Uani 0.953(3)
    O O4 0.23253(13) 0.23253(13) 0.23253(13) 0.03851 Uani 0.953(3)
    Mo Mo1 0.34038(14) 0.34038(14) 0.34038(14) 0.01449 Uani 0.1191(3)
    Mo Mo2 0.60102(13) 0.60102(13) 0.60102(13) 0.01048 Uani 0.1191(3)
    W W1-1 0.65963(14) 0.65963(14) 0.65963(14) 0.01449 Uani 0.041(2)
    W W2-1 0.39898(13) 0.39898(13) 0.39898(13) 0.01048 Uani 0.041(2)
    Mo Mo1-1 0.65963(14) 0.65963(14) 0.65963(14) 0.01449 Uani 0.0059(3)
    Mo Mo2-1 0.39898(13) 0.39898(13) 0.39898(13) 0.01048 Uani 0.0059(3)
    O O3-1 0.5080(2)   0.5080(2)   0.5080(2)   0.02679 Uani 0.047(3)
    O O4-1 0.76747(13) 0.76747(13) 0.76747(13) 0.03851 Uani 0.047(3)
    O O1-1 0.79352(18) 0.5627(2)   0.5518(2)   0.02634 Uani 0.047(3)
    O O2-1 0.21088(16) 0.4309(2)   0.44315(18) 0.01893 Uani 0.047(3)
loop_
    _atom_site_aniso_label
    _atom_site_aniso_U_11
    _atom_site_aniso_U_22
    _atom_site_aniso_U_33
    _atom_site_aniso_U_12
    _atom_site_aniso_U_13
    _atom_site_aniso_U_23
    Zr1 0.0104(2)   0.0104(2)   0.0104(2)   -0.0002(3)   -0.0002(3)   -0.0002(3)
    W1 0.0145(5) 0.0145(5) 0.0145(5) 0.0080(6) 0.0080(6) 0.0080(6)
    W2 0.0105(5) 0.0105(5) 0.0105(5) 0.0006(4) 0.0006(4) 0.0006(4)
    O1 0.0198(9) 0.0272(12) 0.0320(11) 0.0083(8) 0.0142(8) -0.0013(8)
    O2 0.0054(7) 0.0272(10) 0.0242(10) 0.0057(6) 0.0016(7) 0.0058(7)
    O3 0.0268(5) 0.0268(5) 0.0268(5) -0.0090(6) -0.0090(6) -0.0090(6)
    O4 0.0385(6) 0.0385(6) 0.0385(6) -0.0119(6) -0.0119(6) -0.0119(6)
    Mo1 0.0145(5) 0.0145(5) 0.0145(5) 0.0080(6) 0.0080(6) 0.0080(6)
    Mo2 0.0105(5) 0.0105(5) 0.0105(5) 0.0006(4) 0.0006(4) 0.0006(4)
    W1-1 0.0145(5) 0.0145(5) 0.0145(5) 0.0080(6) 0.0080(6) 0.0080(6)
    W2-1 0.0105(5) 0.0105(5) 0.0105(5) 0.0006(4) 0.0006(4) 0.0006(4)
    Mo1-1 0.0145(5) 0.0145(5) 0.0145(5) 0.0080(6) 0.0080(6) 0.0080(6)
    Mo2-1 0.0105(5) 0.0105(5) 0.0105(5) 0.0006(4) 0.0006(4) 0.0006(4)
    O3-1 0.0268(5) 0.0268(5) 0.0268(5) -0.0090(6) -0.0090(6) -0.0090(6)
    O4-1 0.0385(6) 0.0385(6) 0.0385(6) -0.0119(6) -0.0119(6) -0.0119(6)
    O1-1 0.0198(9) 0.0272(12) 0.0320(11) 0.0083(8) 0.0142(8) -0.0013(8)
    O2-1 0.0054(7) 0.0272(10) 0.0242(10) 0.0057(6) 0.0016(7) 0.0058(7)
loop_
    _geom_bond_atom_site_label_1
    _geom_bond_atom_site_label_2
    _geom_bond_site_symmetry_1
    _geom_bond_site_symmetry_2
    _geom_bond_distance
    _geom_bond_publ_flag
    Zr1 O1 . 7_554 2.038(2)   yes
    Zr1 O1 . 8_455 2.038(2)   no
    Zr1 O1 . 12_545 2.038(2)   no
    Zr1 O2 . 7_564 2.092(2)   yes
    Zr1 O2 . 8_456 2.092(2)   no
    Zr1 O2 . 12_645 2.092(2)   no
    Zr1 O1-1 . 7_564 2.026(2)   yes
    Zr1 O1-1 . 8_456 2.026(2)   no
    Zr1 O1-1 . 12_645 2.026(2)   no
    Zr1 O2-1 . 7_554 2.1037(19) yes
    Zr1 O2-1 . 8_455 2.1037(19) no
    Zr1 O2-1 . 12_545 2.1037(19) no
    M1 O1 . 1_555 1.8069(18) yes
    M1 O1 . 2_555 1.8069(18) no
    M1 O1 . 3_555 1.8069(18) no
    M1 O3 . 1_555 2.405(4) yes
    M1 O4 . 1_555 1.711(3)   yes
    M1 M2-1 . 1_555 0.929(2)   yes
    M1 O3-1 . 1_555 2.659(4) no
    M1 O2-1 . 1_555 1.7260(18) no
    M1 O2-1 . 2_555 1.7260(18) no
    M1 O2-1 . 3_555 1.7260(18) no
    M2 O2 . 1_555 1.7933(16) yes
    M2 O2 . 2_555 1.7933(16) no
    M2 O2 . 3_555 1.7933(16) no
    M2 O3 . 1_555 1.729(4) yes
    M2 M1-1 . 1_555 0.930(2)   no
    M2 M2-1 . 1_555 3.204(4) no
    M2 O3-1 . 1_555 1.475(4) no
    M2 O4-1 . 1_555 2.640(3)   no
    M2 O1-1 . 1_555 1.8528(18) no
    M2 O1-1 . 2_555 1.8528(18) no
    M2 O1-1 . 3_555 1.8528(18) no
    O1 Zr1 . 5_555 2.038(2)   no
    O1 M1 . 1_555 1.8069(18) no
    O1 M2-1 . 1_555 1.8528(18) no
    O1 O2-1 . 1_555 0.084(4) yes
    O2 Zr1 . 5_655 2.092(2)   no
    O2 M2 . 1_555 1.7933(16) no
    O2 M1-1 . 1_555 1.7261(18) no
    O2 O1-1 . 1_555 0.084(4) no
    O3 M1 . 1_555 2.405(4) no
    O3 M2 . 1_555 1.729(4) no
    O3 M1-1 . 1_555 2.659(4) no
    O3 M2-1 . 1_555 1.475(4) no
    O3 O3-1 . 1_555 0.254(7) yes
    O4 M1 . 1_555 1.711(3)   no
    O4 M2-1 . 1_555 2.640(3)   no
    M1-1 M2 . 1_555 0.930(2)   no
    M1-1 O2 . 1_555 1.7261(18) no
    M1-1 O2 . 2_555 1.7261(18) no
    M1-1 O2 . 3_555 1.7261(18) no
    M1-1 O3 . 1_555 2.659(4) no
    M1-1 O3-1 . 1_555 2.405(4) no
    M1-1 O4-1 . 1_555 1.711(3)   no
    M1-1 O1-1 . 1_555 1.8069(18) no
    M1-1 O1-1 . 2_555 1.8069(18) no
    M1-1 O1-1 . 3_555 1.8069(18) no
    M2-1 M1 . 1_555 0.929(2)   no
    M2-1 M2 . 1_555 3.204(4) no
    M2-1 O1 . 1_555 1.8528(18) no
    M2-1 O1 . 2_555 1.8528(18) no
    M2-1 O1 . 3_555 1.8528(18) no
    M2-1 O3 . 1_555 1.475(4) no
    M2-1 O4 . 1_555 2.640(3)   no
    M2-1 O3-1 . 1_555 1.729(4) no
    M2-1 O2-1 . 1_555 1.7933(16) no
    M2-1 O2-1 . 2_555 1.7933(16) no
    M2-1 O2-1 . 3_555 1.7933(16) no
    O3-1 M1 . 1_555 2.659(4) no
    O3-1 M2 . 1_555 1.475(4) no
    O3-1 O3 . 1_555 0.254(7) no
    O3-1 M1-1 . 1_555 2.405(4) no
    O3-1 M2-1 . 1_555 1.729(4) no
    O4-1 M2 . 1_555 2.640(3)   no
    O4-1 M1-1 . 1_555 1.711(3)   no
    O1-1 Zr1 . 5_655 2.026(2)   no
    O1-1 M2 . 1_555 1.8528(18) no
    O1-1 O2 . 1_555 0.084(4) no
    O1-1 M1-1 . 1_555 1.8069(18) no
    O2-1 Zr1 . 5_555 2.1037(19) no
    O2-1 M1 . 1_555 1.7260(18) no
    O2-1 O1 . 1_555 0.084(4) no
    O2-1 M2-1 . 1_555 1.7933(16) no
loop_
    _geom_angle_atom_site_label_1
    _geom_angle_atom_site_label_2
    _geom_angle_atom_site_label_3
    _geom_angle_site_symmetry_1
    _geom_angle_site_symmetry_2
    _geom_angle_site_symmetry_3
    _geom_angle
    _geom_angle_publ_flag
    O1 Zr1 O1 7_554 . 8_455 90.82(10) no
    O1 Zr1 O1 7_554 . 12_545 90.82(10) no
    O1 Zr1 O2 7_554 . 7_564 178.37(10) no
    O1 Zr1 O2 7_554 . 8_456 87.64(8) no
    O1 Zr1 O2 7_554 . 12_645 89.74(8) no
    O1 Zr1 O1-1 7_554 . 7_564 179.4968(9) no
    O1 Zr1 O1-1 7_554 . 8_456 88.83(7) no
    O1 Zr1 O1-1 7_554 . 12_645 88.83(7) no
    O1 Zr1 O2-1 7_554 . 8_455 92.01(12) no
    O1 Zr1 O2-1 7_554 . 12_545 89.92(10) no
    O1 Zr1 O1 8_455 . 12_545 90.82(10) no
    O1 Zr1 O2 8_455 . 7_564 89.74(8) no
    O1 Zr1 O2 8_455 . 8_456 178.37(10) no
    O1 Zr1 O2 8_455 . 12_645 87.64(8) no
    O1 Zr1 O1-1 8_455 . 7_564 88.83(7) no
    O1 Zr1 O1-1 8_455 . 8_456 179.4968(9) no
    O1 Zr1 O1-1 8_455 . 12_645 88.83(7) no
    O1 Zr1 O2-1 8_455 . 7_554 89.92(10) no
    O1 Zr1 O2-1 8_455 . 12_545 92.01(12) no
    O1 Zr1 O2 12_545 . 7_564 87.64(8) no
    O1 Zr1 O2 12_545 . 8_456 89.74(8) no
    O1 Zr1 O2 12_545 . 12_645 178.37(10) no
    O1 Zr1 O1-1 12_545 . 7_564 88.83(7) no
    O1 Zr1 O1-1 12_545 . 8_456 88.83(7) no
    O1 Zr1 O1-1 12_545 . 12_645 179.4984(9) no
    O1 Zr1 O2-1 12_545 . 7_554 92.01(12) no
    O1 Zr1 O2-1 12_545 . 8_455 89.92(10) no
    O2 Zr1 O2 7_564 . 8_456 91.81(10) no
    O2 Zr1 O2 7_564 . 12_645 91.81(10) no
    O2 Zr1 O1-1 7_564 . 8_456 90.60(12) no
    O2 Zr1 O1-1 7_564 . 12_645 92.72(10) no
    O2 Zr1 O2-1 7_564 . 7_554 179.5134(9) no
    O2 Zr1 O2-1 7_564 . 8_455 88.52(6) no
    O2 Zr1 O2-1 7_564 . 12_545 88.53(6) no
    O2 Zr1 O2 8_456 . 12_645 91.81(10) no
    O2 Zr1 O1-1 8_456 . 7_564 92.72(10) no
    O2 Zr1 O1-1 8_456 . 12_645 90.60(12) no
    O2 Zr1 O2-1 8_456 . 7_554 88.53(6) no
    O2 Zr1 O2-1 8_456 . 8_455 179.5134(9) no
    O2 Zr1 O2-1 8_456 . 12_545 88.52(6) no
    O2 Zr1 O1-1 12_645 . 7_564 90.60(12) no
    O2 Zr1 O1-1 12_645 . 8_456 92.72(10) no
    O2 Zr1 O2-1 12_645 . 7_554 88.52(6) no
    O2 Zr1 O2-1 12_645 . 8_455 88.53(6) no
    O2 Zr1 O2-1 12_645 . 12_545 179.5122(9) no
    O1-1 Zr1 O1-1 7_564 . 8_456 91.52(10) no
    O1-1 Zr1 O1-1 7_564 . 12_645 91.52(10) no
    O1-1 Zr1 O2-1 7_564 . 7_554 178.51(10) no
    O1-1 Zr1 O2-1 7_564 . 8_455 87.63(8) no
    O1-1 Zr1 O2-1 7_564 . 12_545 89.73(9) no
    O1-1 Zr1 O1-1 8_456 . 12_645 91.52(10) no
    O1-1 Zr1 O2-1 8_456 . 7_554 89.73(9) no
    O1-1 Zr1 O2-1 8_456 . 8_455 178.51(10) no
    O1-1 Zr1 O2-1 8_456 . 12_545 87.63(8) no
    O1-1 Zr1 O2-1 12_645 . 7_554 87.63(8) no
    O1-1 Zr1 O2-1 12_645 . 8_455 89.73(9) no
    O1-1 Zr1 O2-1 12_645 . 12_545 178.51(10) no
    O2-1 Zr1 O2-1 7_554 . 8_455 91.13(9) no
    O2-1 Zr1 O2-1 7_554 . 12_545 91.13(9) no
    O2-1 Zr1 O2-1 8_455 . 12_545 91.13(9) no
    O1 M1 O1 1_555 . 2_555 115.82(6) yes
    O1 M1 O1 1_555 . 3_555 115.82(6) no
    O1 M1 O4 1_555 . 1_555 101.96(9) yes
    O1 M1 M2-1 1_555 . 1_555 78.04(9) no
    O1 M1 O2-1 1_555 . 2_555 116.42(11) no
    O1 M1 O2-1 1_555 . 3_555 115.68(10) no
    O1 M1 O1 2_555 . 3_555 115.82(6) no
    O1 M1 O4 2_555 . 1_555 101.96(9) no
    O1 M1 M2-1 2_555 . 1_555 78.04(9) no
    O1 M1 O2-1 2_555 . 1_555 115.68(10) no
    O1 M1 O2-1 2_555 . 3_555 116.42(11) no
    O1 M1 O4 3_555 . 1_555 101.96(9) no
    O1 M1 M2-1 3_555 . 1_555 78.04(9) no
    O1 M1 O2-1 3_555 . 1_555 116.42(11) no
    O1 M1 O2-1 3_555 . 2_555 115.68(10) no
    O4 M1 M2-1 1_555 . 1_555 179.9802 no
    O4 M1 O2-1 1_555 . 1_555 101.27(10) no
    O4 M1 O2-1 1_555 . 2_555 101.27(10) no
    O4 M1 O2-1 1_555 . 3_555 101.27(10) no
    M2-1 M1 O2-1 1_555 . 1_555 78.73(10) no
    M2-1 M1 O2-1 1_555 . 2_555 78.73(10) no
    M2-1 M1 O2-1 1_555 . 3_555 78.73(10) no
    O2-1 M1 O2-1 1_555 . 2_555 116.28(6) no
    O2-1 M1 O2-1 1_555 . 3_555 116.28(6) no
    O2-1 M1 O2-1 2_555 . 3_555 116.28(6) no
    O2 M2 O2 1_555 . 2_555 109.66(9) yes
    O2 M2 O2 1_555 . 3_555 109.66(9) no
    O2 M2 O3 1_555 . 1_555 109.28(9) yes
    O2 M2 M1-1 1_555 . 1_555 70.72(9) no
    O2 M2 O3-1 1_555 . 1_555 109.28(9) no
    O2 M2 O1-1 1_555 . 2_555 110.24(11) no
    O2 M2 O1-1 1_555 . 3_555 110.90(10) no
    O2 M2 O2 2_555 . 3_555 109.66(9) no
    O2 M2 O3 2_555 . 1_555 109.28(9) no
    O2 M2 M1-1 2_555 . 1_555 70.72(9) no
    O2 M2 O3-1 2_555 . 1_555 109.28(9) no
    O2 M2 O1-1 2_555 . 1_555 110.90(10) no
    O2 M2 O1-1 2_555 . 3_555 110.24(11) no
    O2 M2 O3 3_555 . 1_555 109.28(9) no
    O2 M2 M1-1 3_555 . 1_555 70.72(9) no
    O2 M2 O3-1 3_555 . 1_555 109.28(9) no
    O2 M2 O1-1 3_555 . 1_555 110.24(11) no
    O2 M2 O1-1 3_555 . 2_555 110.90(10) no
    O2 M2 O1-1 3_555 . 3_555 1.88(12) no
    O3 M2 M1-1 1_555 . 1_555 180.0 no
    O3 M2 O1-1 1_555 . 1_555 107.43(8) no
    O3 M2 O1-1 1_555 . 2_555 107.43(8) no
    O3 M2 O1-1 1_555 . 3_555 107.43(8) no
    M1-1 M2 O3-1 1_555 . 1_555 180.0 no
    M1-1 M2 O1-1 1_555 . 1_555 72.57(8) no
    M1-1 M2 O1-1 1_555 . 2_555 72.57(8) no
    M1-1 M2 O1-1 1_555 . 3_555 72.57(8) no
    O3-1 M2 O1-1 1_555 . 1_555 107.43(8) no
    O3-1 M2 O1-1 1_555 . 2_555 107.43(8) no
    O3-1 M2 O1-1 1_555 . 3_555 107.43(8) no
    O1-1 M2 O1-1 1_555 . 2_555 111.43(8) no
    O1-1 M2 O1-1 1_555 . 3_555 111.43(8) no
    O1-1 M2 O1-1 2_555 . 3_555 111.43(8) no
    Zr1 O1 M1 5_555 . 1_555 153.75(12) no
    Zr1 O1 M2-1 5_555 . 1_555 174.36(12) no
    Zr1 O1 O2-1 5_555 . 1_555 140.(2)   no
    M1 O1 M2-1 1_555 . 1_555 29.39(8) no
    M2-1 O1 O2-1 1_555 . 1_555 44.(2)   no
    Zr1 O2 M2 5_655 . 1_555 171.71(13) no
    Zr1 O2 M1-1 5_655 . 1_555 155.98(13) no
    M2 O2 O1-1 1_555 . 1_555 134.(2)   no
    M2 O2 M1-1 1_555 . 1_555 30.55(8) no
    M1-1 O2 O1-1 1_555 . 1_555 163.(2)   no
    M2 O3 M2-1 1_555 . 1_555 179.972 no
    M2-1 O3 O3-1 1_555 . 1_555 179.972 no
    M2 M1-1 O2 1_555 . 1_555 78.73(10) no
    M2 M1-1 O2 1_555 . 2_555 78.73(10) no
    M2 M1-1 O2 1_555 . 3_555 78.73(10) no
    M2 M1-1 O4-1 1_555 . 1_555 179.972 no
    M2 M1-1 O1-1 1_555 . 1_555 78.04(9) no
    M2 M1-1 O1-1 1_555 . 2_555 78.04(9) no
    M2 M1-1 O1-1 1_555 . 3_555 78.04(9) no
    O2 M1-1 O2 1_555 . 2_555 116.27(6) no
    O2 M1-1 O2 1_555 . 3_555 116.27(6) no
    O2 M1-1 O4-1 1_555 . 1_555 101.27(10) no
    O2 M1-1 O1-1 1_555 . 2_555 115.68(10) no
    O2 M1-1 O1-1 1_555 . 3_555 116.42(11) no
    O2 M1-1 O2 2_555 . 3_555 116.27(6) no
    O2 M1-1 O4-1 2_555 . 1_555 101.27(10) no
    O2 M1-1 O1-1 2_555 . 1_555 116.42(11) no
    O2 M1-1 O1-1 2_555 . 3_555 115.68(10) no
    O2 M1-1 O4-1 3_555 . 1_555 101.27(10) no
    O2 M1-1 O1-1 3_555 . 1_555 115.68(10) no
    O2 M1-1 O1-1 3_555 . 2_555 116.42(11) no
    O4-1 M1-1 O1-1 1_555 . 1_555 101.96(9) no
    O4-1 M1-1 O1-1 1_555 . 2_555 101.96(9) no
    O4-1 M1-1 O1-1 1_555 . 3_555 101.96(9) no
    O1-1 M1-1 O1-1 1_555 . 2_555 115.82(6) no
    O1-1 M1-1 O1-1 1_555 . 3_555 115.82(6) no
    O1-1 M1-1 O1-1 2_555 . 3_555 115.82(6) no
    M1 M2-1 O1 1_555 . 1_555 72.57(8) no
    M1 M2-1 O1 1_555 . 2_555 72.57(8) no
    M1 M2-1 O1 1_555 . 3_555 72.57(8) no
    M1 M2-1 O3 1_555 . 1_555 179.9802 no
    M1 M2-1 O3-1 1_555 . 1_555 179.972 no
    M1 M2-1 O2-1 1_555 . 1_555 70.72(9) no
    M1 M2-1 O2-1 1_555 . 2_555 70.72(9) no
    M1 M2-1 O2-1 1_555 . 3_555 70.72(9) no
    O1 M2-1 O1 1_555 . 2_555 111.43(8) no
    O1 M2-1 O1 1_555 . 3_555 111.43(8) no
    O1 M2-1 O3 1_555 . 1_555 107.43(8) no
    O1 M2-1 O3-1 1_555 . 1_555 107.43(8) no
    O1 M2-1 O2-1 1_555 . 2_555 110.90(10) no
    O1 M2-1 O2-1 1_555 . 3_555 110.24(11) no
    O1 M2-1 O1 2_555 . 3_555 111.43(8) no
    O1 M2-1 O3 2_555 . 1_555 107.43(8) no
    O1 M2-1 O3-1 2_555 . 1_555 107.43(8) no
    O1 M2-1 O2-1 2_555 . 1_555 110.24(11) no
    O1 M2-1 O2-1 2_555 . 3_555 110.90(10) no
    O1 M2-1 O3 3_555 . 1_555 107.43(8) no
    O1 M2-1 O3-1 3_555 . 1_555 107.43(8) no
    O1 M2-1 O2-1 3_555 . 1_555 110.90(10) no
    O1 M2-1 O2-1 3_555 . 2_555 110.24(11) no
    O3 M2-1 O2-1 1_555 . 1_555 109.28(9) no
    O3 M2-1 O2-1 1_555 . 2_555 109.28(9) no
    O3 M2-1 O2-1 1_555 . 3_555 109.28(9) no
    O3-1 M2-1 O2-1 1_555 . 1_555 109.28(9) no
    O3-1 M2-1 O2-1 1_555 . 2_555 109.28(9) no
    O3-1 M2-1 O2-1 1_555 . 3_555 109.28(9) no
    O2-1 M2-1 O2-1 1_555 . 2_555 109.66(9) no
    O2-1 M2-1 O2-1 1_555 . 3_555 109.66(9) no
    O2-1 M2-1 O2-1 2_555 . 3_555 109.66(9) no
    M2 O3-1 O3 1_555 . 1_555 179.972 no
    M2 O3-1 M2-1 1_555 . 1_555 179.972 no
    Zr1 O1-1 M2 5_655 . 1_555 174.64(11) no
    Zr1 O1-1 O2 5_655 . 1_555 140.(2)   no
    Zr1 O1-1 M1-1 5_655 . 1_555 153.95(13) no
    Zr1 O2-1 M1 5_555 . 1_555 155.76(13) no
    Zr1 O2-1 M2-1 5_555 . 1_555 171.56(13) no
    M1 O2-1 O1 1_555 . 1_555 163.(2)   no
    O1 O2-1 M2-1 1_555 . 1_555 134.(2)   no
data_DXB-W1.75_p_01
_exptl_absorpt_process_details
;   GSAS Absorption/surface roughness correction: function number 0
 Debye-Scherrer absorption correction
Term (= MU.r/wave) =     0.13189
Correction is refined.
;
_exptl_absorpt_correction_T_min     0.44117
_exptl_absorpt_correction_T_max     0.81669
_diffrn_radiation_type     neutron
loop_
    _refln_index_h
    _refln_index_k
    _refln_index_l
    4 0 0
    4 1 0
    4 0 1
    3 2 2
    3 3 0
    4 1 1
    3 3 1
    4 2 0
    4 0 2
    4 2 1
    4 1 2
    3 3 2
    4 2 2
    4 0 3
    4 3 0
    5 1 0
    5 0 1
    4 1 3
    4 3 1
    5 1 1
    3 3 3
    4 3 2
    4 2 3
    5 0 2
    5 2 0
    5 2 1
    5 1 2
    4 4 0
    5 2 2
    4 4 1
    5 0 3
    4 3 3
    5 3 0
    5 3 1
    5 1 3
    6 0 0
    4 4 2
    6 1 0
    6 0 1
    5 2 3
    5 3 2
    6 1 1
    6 0 2
    6 2 0
    5 0 4
    5 4 0
    6 2 1
    6 1 2
    4 4 3
    5 1 4
    5 4 1
    5 3 3
    6 2 2
    5 2 4
    5 4 2
    6 0 3
    6 3 0
    6 3 1
    6 1 3
    4 4 4
    6 2 3
    6 3 2
    7 0 1
    7 1 0
    5 5 0
    5 3 4
    5 4 3
    7 1 1
    5 5 1
    6 0 4
    6 4 0
    6 4 1
    7 2 0
    6 1 4
    7 0 2
    7 1 2
    5 5 2
    6 3 3
    7 2 1
    6 2 4
    6 4 2
    5 4 4
    7 2 2
    7 0 3
    7 3 0
    5 5 3
    7 1 3
    7 3 1
    6 4 3
    6 3 4
    6 0 5
    6 5 0
    7 3 2
    7 2 3
    6 5 1
    6 1 5
    8 0 0
    6 2 5
    8 0 1
    8 1 0
    7 4 0
    6 5 2
    7 0 4
    7 4 1
    7 1 4
    5 5 4
    8 1 1
    7 3 3
    6 4 4
    8 0 2
    8 2 0
    8 2 1
    7 4 2
    8 1 2
    7 2 4
    6 3 5
    6 5 3
    6 6 0
    8 2 2
    8 3 0
    6 6 1
    8 0 3
    7 0 5
    7 3 4
    7 5 0
    8 3 1
    7 4 3
    8 1 3
    5 5 5
    7 1 5
    7 5 1
    6 6 2
    6 5 4
    6 4 5
    8 2 3
    8 3 2
    7 5 2
    7 2 5
    8 0 4
    8 4 0
    8 4 1
    8 1 4
    6 6 3
    7 4 4
    8 3 3
    9 1 0
    9 0 1
    7 5 3
    9 1 1
    7 3 5
    8 4 2
    8 2 4
    7 6 0
    7 0 6
    9 0 2
    9 2 0
    7 6 1
    6 5 5
    7 1 6
    9 2 1
    9 1 2
    6 6 4
    7 6 2
    7 2 6
    9 2 2
    8 0 5
    8 5 0
    8 3 4
    8 4 3
    8 1 5
    7 5 4
    9 3 0
    8 5 1
    7 4 5
    9 0 3
    9 3 1
    9 1 3
    8 5 2
    8 2 5
    9 3 2
    9 2 3
    7 6 3
    7 3 6
    8 4 4
    6 6 5
    9 4 0
    9 0 4
    9 4 1
    8 3 5
    7 7 0
    8 5 3
    9 1 4
    7 7 1
    9 3 3
    7 5 5
    8 0 6
    8 6 0
    10 0 0
    10 0 1
    8 1 6
    9 4 2
    10 1 0
    7 4 6
    7 6 4
    9 2 4
    8 6 1
    10 1 1
    7 7 2
    10 2 0
    8 6 2
    10 0 2
    8 2 6
    10 2 1
    8 5 4
    10 1 2
    8 4 5
    9 3 4
    9 4 3
    9 0 5
    9 5 0
    9 5 1
    7 7 3
    9 1 5
    10 2 2
    6 6 6
    10 3 0
    10 0 3
    8 6 3
    8 3 6
    7 5 6
    9 5 2
    10 1 3
    9 2 5
    7 6 5
    10 3 1
    10 3 2
    10 2 3
    8 7 0
    9 4 4
    8 0 7
    8 7 1
    8 1 7
    7 7 4
    8 5 5
    9 3 5
    9 5 3
    10 4 0
    8 4 6
    8 6 4
    10 0 4
    8 2 7
    8 7 2
    9 6 0
    9 0 6
    10 4 1
    10 1 4
    10 3 3
    9 1 6
    9 6 1
    10 4 2
    10 2 4
    9 6 2
    7 6 6
    9 2 6
    11 1 0
    11 0 1
    9 5 4
    8 3 7
    8 7 3
    9 4 5
    11 1 1
    7 7 5
    10 5 0
    10 3 4
    8 5 6
    11 0 2
    8 6 5
    10 0 5
    11 2 0
    10 4 3
    10 1 5
    10 5 1
    11 1 2
    9 3 6
    11 2 1
    9 6 3
    8 8 0
    8 4 7
    8 7 4
    8 8 1
    10 5 2
    11 2 2
    10 2 5
    9 0 7
    11 0 3
    11 3 0
    9 7 0
    9 7 1
    11 1 3
    9 1 7
    9 5 5
    11 3 1
    10 4 4
    8 8 2
    9 6 4
    9 4 6
    11 2 3
    9 7 2
    7 7 6
    11 3 2
    10 3 5
    10 5 3
    9 2 7
    10 0 6
    10 6 0
    8 6 6
    11 4 0
    11 0 4
    10 6 1
    8 8 3
    10 1 6
    8 7 5
    8 5 7
    11 1 4
    11 4 1
    11 3 3
    9 7 3
    9 3 7
    10 6 2
    10 2 6
    11 4 2
    11 2 4
    10 4 5
    10 5 4
    9 6 5
    9 5 6
    12 0 0
    8 8 4
    12 1 0
    12 0 1
    10 6 3
    9 8 0
    10 3 6
    9 0 8
    9 1 8
    12 1 1
    11 3 4
    9 7 4
    9 8 1
    11 0 5
    9 4 7
    11 4 3
    11 5 0
    11 5 1
    7 7 7
    11 1 5
    12 0 2
    12 2 0
    9 2 8
    9 8 2
    12 1 2
    8 6 7
    12 2 1
    10 7 0
    8 7 6
    10 0 7
    10 1 7
    11 2 5
    10 5 5
    10 7 1
    11 5 2
    10 4 6
    10 6 4
    12 2 2
    11 4 4
    12 0 3
    12 3 0
    8 8 5
    9 6 6
    10 2 7
    10 7 2
    9 8 3
    9 3 8
    12 1 3
    12 3 1
    9 5 7
    11 3 5
    11 5 3
    9 7 5
    11 0 6
    12 3 2
    12 2 3
    11 6 0
    10 7 3
    11 6 1
    10 3 7
    11 1 6
    12 0 4
    12 4 0
    12 4 1
    10 6 5
    10 5 6
    9 8 4
    12 1 4
    11 6 2
    11 2 6
    9 4 8
    9 9 0
    8 7 7
    12 3 3
    11 4 5
    11 5 4
    9 9 1
    12 2 4
    8 8 6
    10 0 8
    10 8 0
    12 4 2
    10 8 1
    10 4 7
    10 7 4
    10 1 8
    11 3 6
    11 6 3
    9 6 7
    9 7 6
    9 9 2
    10 2 8
    10 8 2
    12 0 5
    12 5 0
    12 3 4
    12 4 3
    11 0 7
    9 5 8
    11 7 0
    12 5 1
    13 1 0
    9 8 5
    13 0 1
    12 1 5
    11 7 1
    11 5 5
    13 1 1
    11 1 7
    9 9 3
    10 6 6
    11 4 6
    12 5 2
    10 3 8
    10 8 3
    12 2 5
    13 0 2
    11 6 4
    13 2 0
    10 7 5
    11 2 7
    13 1 2
    10 5 7
    13 2 1
    11 7 2
    12 4 4
    8 8 7
    13 2 2
    13 3 0
    12 5 3
    12 3 5
    13 0 3
    9 9 4
    13 3 1
    9 7 7
    11 3 7
    13 1 3
    11 7 3
    10 8 4
    10 4 8
    12 0 6
    12 6 0
    11 5 6
    13 2 3
    10 9 1
    11 6 5
    10 1 9
    13 3 2
    10 9 0
    10 0 9
    9 8 6
    12 1 6
    12 6 1
    9 6 8
    12 6 2
    12 2 6
    13 4 0
    12 5 4
    11 8 0
    10 2 9
    11 0 8
    10 9 2
    12 4 5
    10 7 6
    13 0 4
    10 6 7
    11 4 7
    11 7 4
    13 4 1
    11 1 8
    11 8 1
    13 1 4
    9 9 5
    13 3 3
    12 3 6
    10 5 8
    11 2 8
    10 8 5
    12 6 3
    13 4 2
    11 8 2
    13 2 4
    10 3 9
    10 9 3
    8 8 8
    12 0 7
    11 6 6
    12 7 0
    13 3 4
    12 1 7
    9 8 7
    11 3 8
    9 7 8
    12 7 1
    13 0 5
    11 8 3
    13 4 3
    13 5 0
    12 5 5
    13 1 5
    11 7 5
    13 5 1
    11 5 7
    14 0 0
    12 4 6
    12 6 4
    14 0 1
    12 7 2
    10 9 4
    14 1 0
    12 2 7
    10 4 9
    9 9 6
    14 1 1
    13 5 2
    13 2 5
    10 7 7
    10 6 8
    14 0 2
    14 2 0
    10 10 0
    10 8 6
    14 1 2
    11 4 8
    13 4 4
    10 10 1
    11 8 4
    14 2 1
    11 9 0
    12 7 3
    12 3 7
    11 0 9
    11 9 1
    13 3 5
    13 5 3
    11 1 9
    14 2 2
    10 10 2
    14 0 3
    12 5 6
    12 6 5
    13 6 0
    14 3 0
    13 0 6
    13 6 1
    14 3 1
    13 1 6
    11 7 6
    11 2 9
    11 9 2
    14 1 3
    10 5 9
    10 9 5
    11 6 7
    12 0 8
    12 8 0
    12 8 1
    14 3 2
    13 2 6
    12 1 8
    12 7 4
    10 10 3
    14 2 3
    12 4 7
    9 8 8
    13 6 2
    13 4 5
    13 5 4
    11 8 5
    11 5 8
    11 3 9
    11 9 3
    9 9 7
    12 2 8
    12 8 2
    14 0 4
    14 4 0
    14 4 1
    14 1 4
    10 8 7
    10 7 8
    14 3 3
    13 6 3
    13 3 6
    14 4 2
    12 6 6
    14 2 4
    10 10 4
    10 6 9
    10 9 6
    12 3 8
    12 8 3
    11 4 9
    12 5 7
    13 7 0
    13 0 7
    11 9 4
    12 7 5
    11 7 7
    13 7 1
    13 1 7
    13 5 5
    14 5 0
    14 0 5
    11 10 0
    11 0 10
    13 4 6
    14 3 4
    14 4 3
    11 6 8
    11 8 6
    13 6 4
    11 10 1
    14 1 5
    13 7 2
    13 2 7
    14 5 1
    11 1 10
    12 8 4
    12 4 8
    14 2 5
    12 9 0
    11 10 2
    11 2 10
    14 5 2
    12 0 9
    10 10 5
    15 0 1
    15 1 0
    12 1 9
    12 9 1
    9 9 8
    13 3 7
    13 7 3
    11 5 9
    15 1 1
    11 9 5
    10 8 8
    14 4 4
    15 2 0
    15 0 2
    12 6 7
    12 7 6
    12 9 2
    12 2 9
    11 3 10
    13 6 5
    13 5 6
    14 3 5
    14 5 3
    15 2 1
    10 9 7
    10 7 9
    11 10 3
    15 1 2
    14 0 6
    14 6 0
    14 6 1
    13 0 8
    13 8 0
    12 8 5
    14 1 6
    15 2 2
    12 5 8
    13 7 4
    15 3 0
    12 3 9
    13 8 1
    12 9 3
    13 1 8
    15 0 3
    11 8 7
    11 7 8
    13 4 7
    15 1 3
    15 3 1
    14 2 6
    14 6 2
    10 10 6
    14 4 5
    11 10 4
    11 4 10
    13 2 8
    13 8 2
    14 5 4
    15 2 3
    11 9 6
    15 3 2
    11 6 9
    15 4 0
    13 6 6
    14 6 3
    14 3 6
    12 4 9
    15 0 4
    12 9 4
    15 1 4
    11 11 0
    13 3 8
    13 8 3
    15 4 1
    12 7 7
    13 5 7
    9 9 9
    13 7 5
    11 11 1
    15 3 3
    12 6 8
    12 8 6
    12 10 0
    12 0 10
    12 10 1
    12 1 10
    14 0 7
    15 2 4
    14 7 0
    10 8 9
    10 9 8
    15 4 2
    14 5 5
    11 10 5
    11 11 2
    11 5 10
    14 1 7
    14 7 1
    12 2 10
    14 6 4
    12 10 2
    14 4 6
    13 4 8
    11 8 8
    14 7 2
    14 2 7
    10 10 7
    13 8 4
    15 4 3
    13 0 9
    15 5 0
    12 9 5
    12 5 9
    15 3 4
    13 9 0
    15 0 5
    13 1 9
    15 5 1
    15 1 5
    11 11 3
    11 7 9
    11 9 7
    13 9 1
    12 3 10
    12 10 3
    13 7 6
    14 3 7
    13 9 2
    13 6 7
    15 5 2
    14 7 3
    15 2 5
    13 2 9
    16 0 0
    16 0 1
    14 5 6
    16 1 0
    14 6 5
    15 4 4
    12 8 7
    11 10 6
    12 7 8
    11 6 10
    13 8 5
    11 11 4
    16 1 1
    13 5 8
    13 9 3
    15 5 3
    15 3 5
    13 3 9
    15 0 6
    16 1 2
    14 8 1
    14 7 4
    14 4 7
    14 1 8
    16 2 1
    12 9 6
    15 6 0
    12 6 9
    12 4 10
    16 0 2
    14 0 8
    16 2 0
    14 8 0
    12 10 4
    10 9 9
    15 6 1
    15 1 6
    14 8 2
    16 2 2
    14 2 8
    10 10 8
    12 0 11
    15 2 6
    16 0 3
    16 3 0
    15 6 2
    12 11 0
    13 9 4
    15 4 5
    11 8 9
    16 1 3
    15 5 4
    16 3 1
    12 1 11
    13 4 9
    12 11 1
    11 9 8
    11 11 5
    13 7 7
    14 6 6
    12 5 10
    12 11 2
    13 10 0
    12 10 5
    14 8 3
    13 8 6
    14 3 8
    16 2 3
    16 3 2
    13 0 10
    13 6 8
    12 2 11
    11 10 7
    13 10 1
    14 7 5
    13 1 10
    14 5 7
    15 6 3
    11 7 10
    15 3 6
    12 8 8
    16 0 4
    16 4 0
    16 1 4
    13 10 2
    16 4 1
    13 2 10
    12 3 11
    12 11 3
    12 9 7
    12 7 9
    15 0 7
    15 7 0
    16 3 3
    15 1 7
    13 5 9
    13 9 5
    15 5 5
    15 7 1
    16 4 2
    14 8 4
    14 4 8
    16 2 4
    14 9 0
    15 6 4
    14 0 9
    15 4 6
    15 7 2
    14 1 9
    14 9 1
    11 11 6
    15 2 7
    13 3 10
    13 10 3
    12 10 6
    12 6 10
    12 4 11
    12 11 4
    14 6 7
    16 5 0
    14 2 9
    16 0 5
    14 9 2
    14 7 6
    16 3 4
    16 4 3
    10 10 9
    13 8 7
    13 7 8
    16 5 1
    16 1 5
    15 7 3
    15 3 7
    11 9 9
    13 10 4
    14 5 8
    13 4 10
    16 5 2
    11 8 10
    16 2 5
    11 10 8
    14 8 5
    13 9 6
    13 6 9
    15 5 6
    14 9 3
    15 6 5
    14 3 9
    12 12 0
    16 4 4
    15 0 8
    12 8 9
    12 12 1
    12 9 8
    15 8 0
    12 11 5
    15 8 1
    12 5 11
    17 0 1
    16 5 3
    17 1 0
    15 1 8
    16 3 5
    15 4 7
    13 11 0
    13 0 11
    15 7 4
    13 1 11
    11 11 7
    17 1 1
    13 11 1
    12 12 2
    16 0 6
    16 6 0
    14 4 9
    12 7 10
    14 9 4
    15 8 2
    17 2 0
    16 6 1
    15 2 8
    17 0 2
    12 10 7
    16 1 6
    13 11 2
    13 2 11
    13 10 5
    14 7 7
    17 1 2
    13 5 10
    17 2 1
    14 0 10
    16 2 6
    14 6 8
    16 6 2
    14 10 0
    14 8 6
    16 4 5
    14 10 1
    16 5 4
    12 12 3
    17 2 2
    15 6 6
    13 8 8
    14 1 10
    17 3 0
    15 8 3
    17 0 3
    15 3 8
    13 11 3
    13 3 11
    13 7 9
    13 9 7
    17 3 1
    15 7 5
    17 1 3
    15 5 7
    10 10 10
    14 10 2
    14 2 10
    12 11 6
    16 3 6
    16 6 3
    12 6 11
    14 5 9
    14 9 5
    17 2 3
    17 3 2
    11 10 9
    11 9 10
    12 12 4
    16 7 0
    13 6 10
    16 0 7
    13 10 6
    17 4 0
    15 8 4
    14 10 3
    17 0 4
    15 4 8
    14 3 10
    11 11 8
    15 9 0
    16 7 1
    15 0 9
    17 4 1
    12 9 9
    17 1 4
    13 4 11
    16 1 7
    13 11 4
    16 5 5
    15 9 1
    15 1 9
    17 3 3
    16 6 4
    12 8 10
    12 10 8
    16 4 6
    14 7 8
    17 2 4
    16 2 7
    14 8 7
    16 7 2
    17 4 2
    15 2 9
    15 6 7
    15 9 2
    15 7 6
    14 4 10
    14 10 4
    14 6 9
    13 12 0
    13 0 12
    12 12 5
    14 9 6
    15 5 8
    17 5 0
    12 7 11
    12 11 7
    17 3 4
    15 8 5
    13 1 12
    16 7 3
    13 12 1
    16 3 7
    13 9 8
    17 4 3
    17 0 5
    13 8 9
    13 5 11
    13 11 5
    15 9 3
    17 5 1
    17 1 5
    15 3 9
    14 11 0
    13 2 12
    16 5 6
    13 12 2
    14 0 11
    16 6 5
    14 1 11
    13 10 7
    17 5 2
    14 11 1
    17 2 5
    13 7 10
    16 8 0
    16 0 8
    14 10 5
    14 5 10
    11 10 10
    14 2 11
    14 11 2
    16 1 8
    17 4 4
    16 8 1
    16 4 7
    16 7 4
    15 9 4
    15 4 9
    13 3 12
    13 12 3
    11 11 9
    17 3 5
    17 5 3
    15 7 7
    16 2 8
    14 8 8
    16 8 2
    18 0 0
    12 12 6
    15 10 0
    18 0 1
    15 8 6
    15 0 10
    12 9 10
    17 6 0
    15 6 8
    12 10 9
    17 0 6
    18 1 0
    15 10 1
    14 11 3
    13 6 11
    13 11 6
    18 1 1
    17 1 6
    15 1 10
    14 9 7
    14 7 9
    17 6 1
    14 3 11
    18 0 2
    18 2 0
    16 6 6
    15 2 10
    13 4 12
    12 11 8
    12 8 11
    13 12 4
    15 10 2
    17 6 2
    18 2 1
    16 8 3
    18 1 2
    17 2 6
    16 3 8
    16 7 5
    17 4 5
    16 5 7
    17 5 4
    15 9 5
    13 9 9
    15 5 9
    18 2 2
    14 6 10
    14 10 6
    13 10 8
    14 4 11
    18 0 3
    18 3 0
    13 8 10
    14 11 4
    15 10 3
    17 3 6
    17 6 3
    15 3 10
    18 1 3
    18 3 1
    16 8 4
    16 4 8
_reflns_number_total     1189
loop_
    _atom_type_symbol
    _atom_type_scat_source
    Zr International_Tables_Vol_C
    W International_Tables_Vol_C
    O International_Tables_Vol_C
    Mo International_Tables_Vol_C
data_DXB-W1.75_p_02
_exptl_absorpt_process_details
;   GSAS Absorption/surface roughness correction: function number 0
 Debye-Scherrer absorption correction
Term (= MU.r/wave) =     0.76927E-01
Correction is refined.
;
_exptl_absorpt_correction_T_min     0.65252
_exptl_absorpt_correction_T_max     0.93602
_diffrn_radiation_type     neutron
loop_
    _refln_index_h
    _refln_index_k
    _refln_index_l
    2 1 1
    2 2 0
    2 2 1
    3 1 0
    3 0 1
    3 1 1
    2 2 2
    3 2 0
    3 0 2
    3 1 2
    3 2 1
    4 0 0
    3 2 2
    4 1 0
    4 0 1
    3 3 0
    4 1 1
    3 3 1
    4 0 2
    4 2 0
    4 1 2
    4 2 1
    3 3 2
    4 2 2
    4 0 3
    4 3 0
    4 1 3
    4 3 1
    5 1 0
    5 0 1
    5 1 1
    3 3 3
    5 0 2
    5 2 0
    4 2 3
    4 3 2
    5 1 2
    5 2 1
    4 4 0
    4 4 1
    5 2 2
    5 3 0
    4 3 3
    5 0 3
    5 1 3
    5 3 1
    6 0 0
    4 4 2
    6 0 1
    6 1 0
    6 1 1
    5 2 3
    5 3 2
    6 2 0
    6 0 2
    6 2 1
    5 0 4
    4 4 3
    5 4 0
    6 1 2
    5 4 1
    5 1 4
    5 3 3
    6 2 2
    6 0 3
    5 4 2
    6 3 0
    5 2 4
    6 1 3
    6 3 1
    4 4 4
    6 2 3
    6 3 2
    5 3 4
    7 0 1
    5 5 0
    5 4 3
    7 1 0
    7 1 1
    5 5 1
    6 0 4
    6 4 0
    6 1 4
    7 2 0
    6 4 1
    7 0 2
    7 1 2
    7 2 1
    6 3 3
    5 5 2
    6 2 4
    6 4 2
    5 4 4
    7 2 2
    7 0 3
    7 3 0
    7 3 1
    7 1 3
    5 5 3
    6 3 4
    6 0 5
    6 4 3
    6 5 0
    6 1 5
    7 2 3
    7 3 2
    6 5 1
    8 0 0
    6 2 5
    6 5 2
    7 4 0
    8 0 1
    8 1 0
    7 0 4
    8 1 1
    5 5 4
    7 1 4
    7 4 1
    7 3 3
    6 4 4
    8 2 0
    8 0 2
    8 1 2
    7 4 2
    8 2 1
    7 2 4
    6 5 3
    6 3 5
    6 6 0
    8 2 2
    6 6 1
    8 3 0
    8 0 3
    7 5 0
    7 3 4
    7 0 5
    7 4 3
    8 3 1
    8 1 3
    5 5 5
    7 1 5
    7 5 1
    6 6 2
    8 2 3
    6 4 5
    8 3 2
    6 5 4
    7 5 2
    7 2 5
    8 0 4
    8 4 0
    8 4 1
    7 4 4
    6 6 3
    8 1 4
    9 0 1
    8 3 3
    9 1 0
    9 1 1
    7 5 3
    7 3 5
    8 4 2
    8 2 4
    7 6 0
    9 0 2
    7 0 6
    9 2 0
    7 6 1
    7 1 6
    6 5 5
    9 1 2
    9 2 1
    6 6 4
    8 4 3
    7 6 2
    8 0 5
    8 5 0
    7 2 6
    9 2 2
    8 3 4
    8 1 5
    8 5 1
    9 3 0
    9 0 3
    7 5 4
    7 4 5
    9 3 1
    9 1 3
    8 2 5
    8 5 2
    9 3 2
    9 2 3
    7 6 3
    7 3 6
    9 0 4
    6 6 5
    9 4 0
    8 4 4
    7 7 0
    8 3 5
    8 5 3
    9 1 4
    9 4 1
    7 5 5
    7 7 1
    9 3 3
    10 0 0
    8 0 6
    8 6 0
    10 0 1
    8 6 1
    10 1 0
    9 2 4
    9 4 2
    8 1 6
    7 4 6
    7 6 4
    10 1 1
    7 7 2
    10 2 0
    8 2 6
    10 0 2
    8 6 2
    10 2 1
    10 1 2
    8 5 4
    8 4 5
    9 4 3
    9 3 4
    9 0 5
    9 5 0
    9 1 5
    9 5 1
    7 7 3
    10 2 2
    6 6 6
    8 6 3
    10 3 0
    8 3 6
    10 0 3
    7 5 6
    9 2 5
    7 6 5
    10 1 3
    9 5 2
    10 3 1
    8 7 0
    8 0 7
    10 2 3
    9 4 4
    10 3 2
    8 1 7
    8 7 1
    7 7 4
    8 5 5
    9 3 5
    9 5 3
    10 0 4
    8 4 6
    10 4 0
    8 6 4
    8 7 2
    9 0 6
    9 6 0
    8 2 7
    10 1 4
    10 4 1
    9 1 6
    9 6 1
    10 3 3
    10 4 2
    10 2 4
    7 6 6
    9 6 2
    9 2 6
    9 5 4
    9 4 5
    8 3 7
    11 1 0
    11 0 1
    8 7 3
    11 1 1
    7 7 5
    8 5 6
    11 2 0
    10 3 4
    8 6 5
    10 4 3
    10 5 0
    11 0 2
    10 0 5
    10 5 1
    9 3 6
    10 1 5
    11 2 1
    11 1 2
    9 6 3
    8 8 0
    8 7 4
    8 4 7
    10 2 5
    10 5 2
    11 2 2
    8 8 1
    11 3 0
    11 0 3
    9 0 7
    9 7 0
    9 7 1
    11 1 3
    11 3 1
    9 5 5
    9 1 7
    8 8 2
    10 4 4
    9 4 6
    9 6 4
    11 2 3
    9 7 2
    9 2 7
    10 5 3
    10 3 5
    7 7 6
    11 3 2
    8 6 6
    10 6 0
    10 0 6
    11 4 0
    11 0 4
    10 1 6
    10 6 1
    8 8 3
    8 5 7
    11 1 4
    8 7 5
    11 4 1
    11 3 3
    9 7 3
    9 3 7
    10 6 2
    10 2 6
    11 4 2
    10 4 5
    10 5 4
    11 2 4
    9 5 6
    9 6 5
    12 0 0
    8 8 4
    9 0 8
    10 6 3
    10 3 6
    12 0 1
    12 1 0
    9 8 0
    11 3 4
    11 4 3
    9 8 1
    9 7 4
    12 1 1
    11 0 5
    11 5 0
    9 4 7
    9 1 8
    11 5 1
    7 7 7
    11 1 5
    12 0 2
    12 2 0
    9 8 2
    8 6 7
    12 1 2
    12 2 1
    9 2 8
    10 0 7
    8 7 6
    10 7 0
    11 2 5
    10 7 1
    11 5 2
    10 1 7
    10 5 5
    10 6 4
    10 4 6
    12 2 2
    12 3 0
    10 7 2
    9 6 6
    12 0 3
    11 4 4
    10 2 7
    8 8 5
    9 3 8
    12 1 3
    12 3 1
    9 8 3
    9 5 7
    11 3 5
    9 7 5
    11 5 3
    11 6 0
    12 2 3
    12 3 2
    11 0 6
    10 7 3
    10 3 7
    11 1 6
    11 6 1
    12 0 4
    12 4 0
    9 4 8
    12 1 4
    10 6 5
    10 5 6
    11 6 2
    9 8 4
    11 2 6
    12 4 1
    8 7 7
    12 3 3
    11 5 4
    11 4 5
    9 9 0
    9 9 1
    12 2 4
    12 4 2
    10 8 0
    10 0 8
    8 8 6
    10 1 8
    10 4 7
    10 8 1
    10 7 4
    9 6 7
    11 3 6
    9 7 6
    11 6 3
    9 9 2
    9 5 8
    11 0 7
    12 1 5
    12 5 1
    9 8 5
    11 7 0
    13 1 0
    13 0 1
    10 2 8
    10 8 2
    11 7 1
    13 1 1
    9 9 3
    11 1 7
    11 5 5
    12 5 0
    12 0 5
    12 3 4
    12 4 3
    10 6 6
    11 6 4
    10 3 8
    13 0 2
    10 8 3
    13 2 0
    11 4 6
    12 2 5
    12 5 2
    10 7 5
    10 5 7
    11 2 7
    11 7 2
    13 2 1
    13 1 2
    12 4 4
    8 8 7
    13 2 2
    13 3 0
    13 0 3
    12 5 3
    12 3 5
    9 9 4
    11 3 7
    11 7 3
    13 1 3
    9 7 7
    13 3 1
    10 4 8
    12 0 6
    12 6 0
    10 8 4
    10 0 9
    10 9 0
    9 8 6
    12 6 1
    12 1 6
    9 6 8
    13 2 3
    10 9 1
    11 6 5
    13 3 2
    11 5 6
    10 1 9
    12 2 6
    12 6 2
    11 8 0
    10 9 2
    10 6 7
    12 5 4
    12 4 5
    13 4 0
    10 2 9
    11 0 8
    13 0 4
    10 7 6
    11 4 7
    11 1 8
    13 4 1
    13 1 4
    11 8 1
    11 7 4
    9 9 5
    13 3 3
    10 8 5
    13 2 4
    13 4 2
    11 8 2
    11 2 8
    12 3 6
    10 5 8
    12 6 3
    10 3 9
    10 9 3
    8 8 8
    12 0 7
    11 6 6
    12 7 0
    13 0 5
    13 4 3
    11 3 8
    13 5 0
    13 3 4
    12 7 1
    9 7 8
    9 8 7
    12 5 5
    12 1 7
    11 8 3
    11 7 5
    13 5 1
    13 1 5
    11 5 7
    14 0 0
    12 4 6
    12 6 4
    14 1 0
    12 7 2
    10 9 4
    12 2 7
    14 0 1
    10 4 9
    13 2 5
    9 9 6
    13 5 2
    14 1 1
    10 7 7
    10 8 6
    10 10 0
    14 0 2
    10 6 8
    14 2 0
    13 4 4
    11 4 8
    10 10 1
    14 1 2
    14 2 1
    11 8 4
    11 0 9
    11 9 0
    12 7 3
    12 3 7
    13 5 3
    13 3 5
    11 1 9
    11 9 1
    14 2 2
    10 10 2
    12 6 5
    12 5 6
    14 3 0
    14 0 3
    13 6 0
    13 0 6
    14 1 3
    10 5 9
    13 6 1
    10 9 5
    14 3 1
    11 6 7
    11 9 2
    11 7 6
    13 1 6
    11 2 9
    12 0 8
    12 8 0
    9 8 8
    13 6 2
    12 1 8
    13 2 6
    12 4 7
    12 8 1
    14 2 3
    12 7 4
    10 10 3
    14 3 2
    13 5 4
    11 5 8
    11 8 5
    13 4 5
    9 9 7
    11 9 3
    11 3 9
    14 0 4
    14 4 0
    12 8 2
    12 2 8
    10 8 7
    10 7 8
    14 1 4
    14 4 1
    14 3 3
    13 3 6
    13 6 3
    12 6 6
    14 4 2
    10 10 4
    14 2 4
    12 3 8
    10 6 9
    12 8 3
    10 9 6
    13 7 0
    11 9 4
    12 7 5
    12 5 7
    11 4 9
    13 0 7
    13 7 1
    11 7 7
    13 1 7
    13 5 5
    11 0 10
    13 6 4
    13 4 6
    11 10 0
    14 5 0
    14 3 4
    11 6 8
    11 8 6
    14 0 5
    14 4 3
    14 5 1
    13 2 7
    14 1 5
    11 1 10
    13 7 2
    11 10 1
    12 8 4
    12 4 8
    14 2 5
    12 0 9
    11 2 10
    12 9 0
    14 5 2
    11 10 2
    10 10 5
    15 1 0
    9 9 8
    12 9 1
    12 1 9
    15 0 1
    13 7 3
    11 5 9
    13 3 7
    11 9 5
    15 1 1
    10 8 8
    14 4 4
    12 6 7
    12 7 6
    15 2 0
    12 9 2
    15 0 2
    12 2 9
    11 3 10
    13 5 6
    13 6 5
    14 3 5
    11 10 3
    15 1 2
    15 2 1
    10 7 9
    14 5 3
    10 9 7
    14 6 0
    14 0 6
_reflns_number_total     704
loop_
    _atom_type_symbol
    _atom_type_scat_source
    Zr International_Tables_Vol_C
    W International_Tables_Vol_C
    O International_Tables_Vol_C
    Mo International_Tables_Vol_C
