# Supplementary material for: Cubic ZrW1.75Mo0.25O8 from a Rietveld refinement based on neutron powder diffraction data
Source: Acta Crystallogr Sect E Struct Rep Online. 2009 Apr 30;65(Pt 5):i36–7. doi: 10.1107/S1600536809015281 (PMC2977542; doi:10.1107/S1600536809015281)
Supplement: Supplementary file 2 [file e-65-00i36-Isup2.rtv]

data_I


# Powder diffraction data for histogram  1
data_I
_diffrn_radiation_probe                neutron
_pd_calc_method                        "Rietveld Refinement"
_pd_meas_2theta_fixed                  145.00

#---- raw/calc data loop -----

loop_
      _pd_meas_time_of_flight
      _pd_proc_d_spacing
      _pd_meas_intensity_total
      _pd_proc_intensity_total
      _pd_proc_ls_weight
      _pd_proc_intensity_bkg_calc
      _pd_calc_intensity_total
  2200.30   .           170(16)     0.066(4)     .         .          .
  2201.00   .           144(14)     0.066(4)     .         .          .
  2201.70   .           159(15)     0.066(4)     .         .          .
  2202.40   .           190(16)     0.066(4)     .         .          .
  2203.10   .           151(15)     0.066(4)     .         .          .
  2203.80   .           196(17)     0.066(4)     .         .          .
  2204.50   .           146(14)     0.066(4)     .         .          .
  2205.20   .           160(15)     0.066(4)     .         .          .
  2205.90   .           144(14)     0.066(4)     .         .          .
  2206.60   .           167(15)     0.066(4)     .         .          .
  2207.30   .           173(16)     0.066(4)     .         .          .
  2208.00   .           183(16)     0.066(4)     .         .          .
  2208.70   .           176(16)     0.066(4)     .         .          .
  2209.40   .           171(16)     0.066(4)     .         .          .
  2210.10   .           169(16)     0.066(4)     .         .          .
  2210.80   .           163(15)     0.066(4)     .         .          .
  2211.50   .           173(16)     0.066(4)     .         .          .
  2212.20   .           183(16)     0.066(4)     .         .          .
  2212.90   .           170(16)     0.066(4)     .         .          .
  2213.60   .           154(15)     0.066(4)     .         .          .
  2214.30   .           163(15)     0.066(4)     .         .          .
  2215.00   .           177(16)     0.066(4)     .         .          .
  2215.70   .           170(16)     0.066(4)     .         .          .
  2216.40   .           184(16)     0.066(4)     .         .          .
  2217.10   .           156(15)     0.066(4)     .         .          .
  2217.80   .           159(15)     0.066(4)     .         .          .
  2218.50   .           163(15)     0.066(4)     .         .          .
  2219.20   .           139(14)     0.066(4)     .         .          .
  2219.90   .           161(15)     0.066(4)     .         .          .
  2220.60   .           156(15)     0.066(4)     .         .          .
  2221.30   .           176(16)     0.066(4)     .         .          .
  2222.00   .           167(15)     0.066(4)     .         .          .
  2222.70   .           154(15)     0.066(4)     .         .          .
  2223.40   .           191(17)     0.066(4)     .         .          .
  2224.10   .           163(15)     0.066(4)     .         .          .
  2224.80   .           133(14)     0.066(4)     .         .          .
  2225.50   .           151(15)     0.066(4)     .         .          .
  2226.20   .           150(15)     0.066(4)     .         .          .
  2226.90   .           169(16)     0.066(4)     .         .          .
  2227.60   .           159(15)     0.066(4)     .         .          .
  2228.30   .           170(16)     0.066(4)     .         .          .
  2229.00   .           166(15)     0.066(4)     .         .          .
  2229.70   .           153(15)     0.066(4)     .         .          .
  2230.40   .           146(14)     0.066(4)     .         .          .
  2231.10   .           154(15)     0.066(4)     .         .          .
  2231.80   .           176(16)     0.066(4)     .         .          .
  2232.50   .           164(15)     0.066(4)     .         .          .
  2233.20   .           154(15)     0.066(4)     .         .          .
  2233.90   .           160(15)     0.066(4)     .         .          .
  2234.60   .           164(15)     0.066(4)     .         .          .
  2235.30   .           170(16)     0.066(4)     .         .          .
  2236.00   .           181(16)     0.066(4)     .         .          .
  2236.70   .           153(15)     0.066(4)     .         .          .
  2237.40   .           160(15)     0.066(4)     .         .          .
  2238.10   .           136(14)     0.066(4)     .         .          .
  2238.80   .           160(15)     0.066(4)     .         .          .
  2239.50   .           194(17)     0.066(4)     .         .          .
  2240.20   .           149(15)     0.066(4)     .         .          .
  2240.90   .           161(15)     0.066(4)     .         .          .
  2241.60   .           176(16)     0.066(4)     .         .          .
  2242.30   .           183(16)     0.066(4)     .         .          .
  2243.00   .           169(16)     0.066(4)     .         .          .
  2243.70   .           173(16)     0.066(4)     .         .          .
  2244.40   .           156(15)     0.066(4)     .         .          .
  2245.10   .           123(13)     0.066(4)     .         .          .
  2245.80   .           180(16)     0.066(4)     .         .          .
  2246.50   .           167(15)     0.066(4)     .         .          .
  2247.20   .           139(14)     0.066(4)     .         .          .
  2247.90   .           150(15)     0.066(4)     .         .          .
  2248.60   .           174(16)     0.066(4)     .         .          .
  2249.30   .           146(14)     0.066(4)     .         .          .
  2250.00   .           156(15)     0.066(4)     .         .          .
  2250.70   .           151(15)     0.066(4)     .         .          .
  2251.40   .           187(16)     0.066(4)     .         .          .
  2252.10   .           167(15)     0.066(4)     .         .          .
  2252.80   .           146(14)     0.066(4)     .         .          .
  2253.50   .           159(15)     0.066(4)     .         .          .
  2254.20   .           200(17)     0.066(4)     .         .          .
  2254.90   .           151(15)     0.066(4)     .         .          .
  2255.60   .           169(16)     0.066(4)     .         .          .
  2256.30   .           190(16)     0.066(4)     .         .          .
  2257.00   .           170(16)     0.066(4)     .         .          .
  2257.70   .           181(16)     0.066(4)     .         .          .
  2258.40   .           173(16)     0.066(4)     .         .          .
  2259.10   .           157(15)     0.066(4)     .         .          .
  2259.80   .           170(16)     0.066(4)     .         .          .
  2260.50   .           154(15)     0.066(4)     .         .          .
  2261.20   .           166(15)     0.066(4)     .         .          .
  2261.90   .           179(16)     0.066(4)     .         .          .
  2262.60   .           181(16)     0.066(4)     .         .          .
  2263.30   .           170(16)     0.066(4)     .         .          .
  2264.00   .           144(14)     0.066(4)     .         .          .
  2264.70   .           179(16)     0.066(4)     .         .          .
  2265.40   .           133(14)     0.066(4)     .         .          .
  2266.10   .           171(16)     0.066(4)     .         .          .
  2266.80   .           167(15)     0.066(4)     .         .          .
  2267.50   .           170(16)     0.066(4)     .         .          .
  2268.20   .           154(15)     0.066(4)     .         .          .
  2268.90   .           177(16)     0.066(4)     .         .          .
  2269.60   .           166(15)     0.066(4)     .         .          .
  2270.30   .           130(14)     0.066(4)     .         .          .
  2271.00   .           163(15)     0.066(4)     .         .          .
  2271.70   .           189(16)     0.066(4)     .         .          .
  2272.40   .           166(15)     0.066(4)     .         .          .
  2273.10   .           166(15)     0.066(4)     .         .          .
  2273.80   .           143(14)     0.066(4)     .         .          .
  2274.50   .           154(15)     0.066(4)     .         .          .
  2275.20   .           157(15)     0.066(4)     .         .          .
  2275.90   .           163(15)     0.066(4)     .         .          .
  2276.60   .           153(15)     0.066(4)     .         .          .
  2277.30   .           171(16)     0.066(4)     .         .          .
  2278.00   .           186(16)     0.066(4)     .         .          .
  2278.70   .           143(14)     0.066(4)     .         .          .
  2279.40   .           143(14)     0.066(4)     .         .          .
  2280.10   .           154(15)     0.066(4)     .         .          .
  2280.80   .           199(17)     0.066(4)     .         .          .
  2281.50   .           174(16)     0.066(4)     .         .          .
  2282.20   .           173(16)     0.066(4)     .         .          .
  2282.90   .           154(15)     0.066(4)     .         .          .
  2283.60   .           164(15)     0.066(4)     .         .          .
  2284.30   .           143(14)     0.066(4)     .         .          .
  2285.00   .           200(17)     0.066(4)     .         .          .
  2285.70   .           169(16)     0.066(4)     .         .          .
  2286.40   .           167(15)     0.066(4)     .         .          .
  2287.10   .           174(16)     0.066(4)     .         .          .
  2287.80   .           187(16)     0.066(4)     .         .          .
  2288.50   .           177(16)     0.066(4)     .         .          .
  2289.20   .           140(14)     0.066(4)     .         .          .
  2289.90   .           177(16)     0.066(4)     .         .          .
  2290.60   .           171(16)     0.066(4)     .         .          .
  2291.30   .           167(15)     0.066(4)     .         .          .
  2292.00   .           140(14)     0.066(4)     .         .          .
  2292.70   .           177(16)     0.066(4)     .         .          .
  2293.40   .           176(16)     0.066(4)     .         .          .
  2294.10   .           167(15)     0.066(4)     .         .          .
  2294.80   .           171(16)     0.066(4)     .         .          .
  2295.50   .           169(16)     0.066(4)     .         .          .
  2296.20   .           183(16)     0.066(4)     .         .          .
  2296.90   .           144(14)     0.066(4)     .         .          .
  2297.60   .           174(16)     0.066(4)     .         .          .
  2298.30   .           177(16)     0.066(4)     .         .          .
  2299.00   .           184(16)     0.066(4)     .         .          .
  2299.70   .           171(16)     0.066(4)     .         .          .
  2300.40   .           196(17)     0.066(4)     .         .          .
  2301.10   .           137(14)     0.066(4)     .         .          .
  2301.80   .           153(15)     0.066(4)     .         .          .
  2302.50   .           136(14)     0.066(4)     .         .          .
  2303.20   .           174(16)     0.066(4)     .         .          .
  2303.90   .           143(14)     0.066(4)     .         .          .
  2304.60   .           140(14)     0.066(4)     .         .          .
  2305.30   .           156(15)     0.066(4)     .         .          .
  2306.00   .           127(13)     0.066(4)     .         .          .
  2306.70   .           177(16)     0.066(4)     .         .          .
  2307.40   .           150(15)     0.066(4)     .         .          .
  2308.10   .           207(17)     0.066(4)     .         .          .
  2308.80   .           187(16)     0.066(4)     .         .          .
  2309.50   .           156(15)     0.066(4)     .         .          .
  2310.20   .           173(16)     0.066(4)     .         .          .
  2310.90   .           164(15)     0.066(4)     .         .          .
  2311.60   .           166(15)     0.066(4)     .         .          .
  2312.30   .           140(14)     0.066(4)     .         .          .
  2313.00   .           151(15)     0.066(4)     .         .          .
  2313.70   .           173(16)     0.066(4)     .         .          .
  2314.40   .           154(15)     0.066(4)     .         .          .
  2315.10   .           179(16)     0.066(4)     .         .          .
  2315.80   .           151(15)     0.066(4)     .         .          .
  2316.50   .           141(14)     0.066(4)     .         .          .
  2317.20   .           179(16)     0.066(4)     .         .          .
  2317.90   .           164(15)     0.066(4)     .         .          .
  2318.60   .           163(15)     0.066(4)     .         .          .
  2319.30   .           137(14)     0.066(4)     .         .          .
  2320.00   .           153(15)     0.066(4)     .         .          .
  2320.70   .           167(15)     0.066(4)     .         .          .
  2321.40   .           157(15)     0.066(4)     .         .          .
  2322.10   .           177(16)     0.066(4)     .         .          .
  2322.80   .           196(17)     0.066(4)     .         .          .
  2323.50   .           173(16)     0.066(4)     .         .          .
  2324.20   .           157(15)     0.066(4)     .         .          .
  2324.90   .           144(14)     0.066(4)     .         .          .
  2325.60   .           167(15)     0.066(4)     .         .          .
  2326.30   .           159(15)     0.066(4)     .         .          .
  2327.00   .           160(15)     0.066(4)     .         .          .
  2327.70   .           186(16)     0.066(4)     .         .          .
  2328.40   .           190(16)     0.066(4)     .         .          .
  2329.10   .           180(16)     0.066(4)     .         .          .
  2329.80   .           179(16)     0.066(4)     .         .          .
  2330.50   .           156(15)     0.066(4)     .         .          .
  2331.20   .           163(15)     0.066(4)     .         .          .
  2331.90   .           167(15)     0.066(4)     .         .          .
  2332.60   .           160(15)     0.066(4)     .         .          .
  2333.30   .           199(17)     0.066(4)     .         .          .
  2334.00   .           169(16)     0.066(4)     .         .          .
  2334.70   .           156(15)     0.066(4)     .         .          .
  2335.40   .           191(17)     0.066(4)     .         .          .
  2336.10   .           186(16)     0.066(4)     .         .          .
  2336.80   .           187(16)     0.066(4)     .         .          .
  2337.50   .           143(14)     0.066(4)     .         .          .
  2338.20   .           206(17)     0.066(4)     .         .          .
  2338.90   .           153(15)     0.066(4)     .         .          .
  2339.60   .           156(15)     0.066(4)     .         .          .
  2340.30   .           174(16)     0.066(4)     .         .          .
  2341.00   .           176(16)     0.066(4)     .         .          .
  2341.70   .           163(15)     0.066(4)     .         .          .
  2342.40   .           164(15)     0.066(4)     .         .          .
  2343.10   .           180(16)     0.066(4)     .         .          .
  2343.80   .           187(16)     0.066(4)     .         .          .
  2344.50   .           150(15)     0.066(4)     .         .          .
  2345.20   .           193(17)     0.066(4)     .         .          .
  2345.90   .           186(16)     0.066(4)     .         .          .
  2346.60   .           170(16)     0.066(4)     .         .          .
  2347.30   .           191(17)     0.066(4)     .         .          .
  2348.00   .           183(16)     0.066(4)     .         .          .
  2348.70   .           159(15)     0.066(4)     .         .          .
  2349.40   .           210(17)     0.066(4)     .         .          .
  2350.10   .           171(16)     0.066(4)     .         .          .
  2350.80   .           151(15)     0.066(4)     .         .          .
  2351.50   .           163(15)     0.066(4)     .         .          .
  2352.20   .           141(14)     0.066(4)     .         .          .
  2352.90   .           177(16)     0.066(4)     .         .          .
  2353.60   .           163(15)     0.066(4)     .         .          .
  2354.30   .           173(16)     0.066(4)     .         .          .
  2355.00   .           193(17)     0.066(4)     .         .          .
  2355.70   .           147(14)     0.066(4)     .         .          .
  2356.40   .           174(16)     0.066(4)     .         .          .
  2357.10   .           186(16)     0.066(4)     .         .          .
  2357.80   .           151(15)     0.066(4)     .         .          .
  2358.50   .           199(17)     0.066(4)     .         .          .
  2359.20   .           183(16)     0.066(4)     .         .          .
  2359.90   .           164(15)     0.066(4)     .         .          .
  2360.60   .           201(17)     0.066(4)     .         .          .
  2361.30   .           179(16)     0.066(4)     .         .          .
  2362.00   .           151(15)     0.066(4)     .         .          .
  2362.70   .           174(16)     0.066(4)     .         .          .
  2363.40   .           180(16)     0.066(4)     .         .          .
  2364.10   .           131(14)     0.066(4)     .         .          .
  2364.80   .           179(16)     0.066(4)     .         .          .
  2365.50   .           157(15)     0.066(4)     .         .          .
  2366.20   .           173(16)     0.066(4)     .         .          .
  2366.90   .           161(15)     0.066(4)     .         .          .
  2367.60   .           166(15)     0.066(4)     .         .          .
  2368.30   .           196(17)     0.066(4)     .         .          .
  2369.00   .           189(16)     0.066(4)     .         .          .
  2369.70   .           149(15)     0.066(4)     .         .          .
  2370.40   .           167(15)     0.066(4)     .         .          .
  2371.10   .           156(15)     0.066(4)     .         .          .
  2371.80   .           161(15)     0.066(4)     .         .          .
  2372.50   .           164(15)     0.066(4)     .         .          .
  2373.20   .           160(15)     0.066(4)     .         .          .
  2373.90   .           179(16)     0.066(4)     .         .          .
  2374.60   .           153(15)     0.066(4)     .         .          .
  2375.30   .           184(16)     0.066(4)     .         .          .
  2376.00   .           177(16)     0.066(4)     .         .          .
  2376.70   .           161(15)     0.066(4)     .         .          .
  2377.40   .           156(15)     0.066(4)     .         .          .
  2378.10   .           181(16)     0.066(4)     .         .          .
  2378.80   .           161(15)     0.066(4)     .         .          .
  2379.50   .           169(16)     0.066(4)     .         .          .
  2380.20   .           173(16)     0.066(4)     .         .          .
  2380.90   .           181(16)     0.066(4)     .         .          .
  2381.60   .           180(16)     0.066(4)     .         .          .
  2382.30   .           179(16)     0.066(4)     .         .          .
  2383.00   .           161(15)     0.066(4)     .         .          .
  2383.70   .           174(16)     0.066(4)     .         .          .
  2384.40   .           147(14)     0.066(4)     .         .          .
  2385.10   .           166(15)     0.066(4)     .         .          .
  2385.80   .           153(15)     0.066(4)     .         .          .
  2386.50   .           160(15)     0.066(4)     .         .          .
  2387.20   .           191(17)     0.066(4)     .         .          .
  2387.90   .           223(18)     0.066(4)     .         .          .
  2388.60   .           166(15)     0.066(4)     .         .          .
  2389.30   .           166(15)     0.066(4)     .         .          .
  2390.00   .           171(16)     0.066(4)     .         .          .
  2390.70   .           173(16)     0.066(4)     .         .          .
  2391.40   .           173(16)     0.066(4)     .         .          .
  2392.10   .           181(16)     0.066(4)     .         .          .
  2392.80   .           150(15)     0.066(4)     .         .          .
  2393.50   .           190(16)     0.066(4)     .         .          .
  2394.20   .           170(16)     0.066(4)     .         .          .
  2394.90   .           184(16)     0.066(4)     .         .          .
  2395.60   .           149(15)     0.066(4)     .         .          .
  2396.30   .           163(15)     0.066(4)     .         .          .
  2397.00   .           184(16)     0.066(4)     .         .          .
  2397.70   .           151(15)     0.066(4)     .         .          .
  2398.40   .           163(15)     0.066(4)     .         .          .
  2399.10   .           170(16)     0.066(4)     .         .          .
  2399.80   .           184(16)     0.066(4)     .         .          .
  2400.50   .           180(16)     0.066(4)     .         .          .
  2401.20   .           174(16)     0.066(4)     .         .          .
  2401.90   .           169(16)     0.066(4)     .         .          .
  2402.60   .           169(16)     0.066(4)     .         .          .
  2403.30   .           163(15)     0.066(4)     .         .          .
  2404.00   .           163(15)     0.066(4)     .         .          .
  2404.70   .           171(16)     0.066(4)     .         .          .
  2405.40   .           171(16)     0.066(4)     .         .          .
  2406.10   .           156(15)     0.066(4)     .         .          .
  2406.80   .           187(16)     0.066(4)     .         .          .
  2407.50   .           143(14)     0.066(4)     .         .          .
  2408.20   .           184(16)     0.066(4)     .         .          .
  2408.90   .           147(14)     0.066(4)     .         .          .
  2409.60   .           167(15)     0.066(4)     .         .          .
  2410.30   .           191(17)     0.066(4)     .         .          .
  2411.00   .           153(15)     0.066(4)     .         .          .
  2411.70   .           167(15)     0.066(4)     .         .          .
  2412.40   .           174(16)     0.066(4)     .         .          .
  2413.10   .           193(17)     0.066(4)     .         .          .
  2413.80   .           134(14)     0.066(4)     .         .          .
  2414.50   .           176(16)     0.066(4)     .         .          .
  2415.20   .           190(16)     0.066(4)     .         .          .
  2415.90   .           197(17)     0.066(4)     .         .          .
  2416.60   .           166(15)     0.066(4)     .         .          .
  2417.30   .           189(16)     0.066(4)     .         .          .
  2418.00   .           181(16)     0.066(4)     .         .          .
  2418.70   .           153(15)     0.066(4)     .         .          .
  2419.40   .           159(15)     0.066(4)     .         .          .
  2420.10   .           149(15)     0.066(4)     .         .          .
  2420.80   .           204(17)     0.066(4)     .         .          .
  2421.50   .           147(14)     0.066(4)     .         .          .
  2422.20   .           160(15)     0.066(4)     .         .          .
  2422.90   .           163(15)     0.066(4)     .         .          .
  2423.60   .           197(17)     0.066(4)     .         .          .
  2424.30   .           184(16)     0.066(4)     .         .          .
  2425.00   .           177(16)     0.066(4)     .         .          .
  2425.70   .           177(16)     0.066(4)     .         .          .
  2426.40   .           154(15)     0.066(4)     .         .          .
  2427.10   .           156(15)     0.066(4)     .         .          .
  2427.80   .           169(16)     0.066(4)     .         .          .
  2428.50   .           179(16)     0.066(4)     .         .          .
  2429.20   .           174(16)     0.066(4)     .         .          .
  2429.90   .           171(16)     0.066(4)     .         .          .
  2430.60   .           150(15)     0.066(4)     .         .          .
  2431.30   .           149(15)     0.066(4)     .         .          .
  2432.00   .           177(16)     0.066(4)     .         .          .
  2432.70   .           167(15)     0.066(4)     .         .          .
  2433.40   .           161(15)     0.066(4)     .         .          .
  2434.10   .           164(15)     0.066(4)     .         .          .
  2434.80   .           187(16)     0.066(4)     .         .          .
  2435.50   .           159(15)     0.066(4)     .         .          .
  2436.20   .           167(15)     0.066(4)     .         .          .
  2436.90   .           186(16)     0.066(4)     .         .          .
  2437.60   .           176(16)     0.066(4)     .         .          .
  2438.30   .           163(15)     0.066(4)     .         .          .
  2439.00   .           189(16)     0.066(4)     .         .          .
  2439.70   .           149(15)     0.066(4)     .         .          .
  2440.40   .           151(15)     0.066(4)     .         .          .
  2441.10   .           177(16)     0.066(4)     .         .          .
  2441.80   .           147(14)     0.066(4)     .         .          .
  2442.50   .           161(15)     0.066(4)     .         .          .
  2443.20   .           174(16)     0.066(4)     .         .          .
  2443.90   .           166(15)     0.066(4)     .         .          .
  2444.60   .           171(16)     0.066(4)     .         .          .
  2445.30   .           171(16)     0.066(4)     .         .          .
  2446.00   .           173(16)     0.066(4)     .         .          .
  2446.70   .           181(16)     0.066(4)     .         .          .
  2447.40   .           179(16)     0.066(4)     .         .          .
  2448.10   .           160(15)     0.066(4)     .         .          .
  2448.80   .           166(15)     0.066(4)     .         .          .
  2449.50   .           166(15)     0.066(4)     .         .          .
  2450.20   .           144(14)     0.066(4)     .         .          .
  2450.90   .           177(16)     0.066(4)     .         .          .
  2451.60   .           160(15)     0.066(4)     .         .          .
  2452.30   .           163(15)     0.066(4)     .         .          .
  2453.00   .           164(15)     0.066(4)     .         .          .
  2453.70   .           169(16)     0.066(4)     .         .          .
  2454.40   .           194(17)     0.066(4)     .         .          .
  2455.10   .           174(16)     0.066(4)     .         .          .
  2455.80   .           130(14)     0.066(4)     .         .          .
  2456.50   .           193(17)     0.066(4)     .         .          .
  2457.20   .           167(15)     0.066(4)     .         .          .
  2457.90   .           184(16)     0.066(4)     .         .          .
  2458.60   .           143(14)     0.066(4)     .         .          .
  2459.30   .           176(16)     0.066(4)     .         .          .
  2460.00   .           183(16)     0.066(4)     .         .          .
  2460.70   .           179(16)     0.066(4)     .         .          .
  2461.40   .           186(16)     0.066(4)     .         .          .
  2462.10   .           171(16)     0.066(4)     .         .          .
  2462.80   .           167(15)     0.066(4)     .         .          .
  2463.50   .           173(16)     0.066(4)     .         .          .
  2464.20   .           194(17)     0.066(4)     .         .          .
  2464.90   .           163(15)     0.066(4)     .         .          .
  2465.60   .           167(15)     0.066(4)     .         .          .
  2466.30   .           194(17)     0.066(4)     .         .          .
  2467.00   .           207(17)     0.066(4)     .         .          .
  2467.70   .           156(15)     0.066(4)     .         .          .
  2468.40   .           146(14)     0.066(4)     .         .          .
  2469.10   .           164(15)     0.066(4)     .         .          .
  2469.80   .           153(15)     0.066(4)     .         .          .
  2470.50   .           200(17)     0.066(4)     .         .          .
  2471.20   .           167(15)     0.066(4)     .         .          .
  2471.90   .           177(16)     0.066(4)     .         .          .
  2472.60   .           190(16)     0.066(4)     .         .          .
  2473.30   .           169(16)     0.066(4)     .         .          .
  2474.00   .           144(14)     0.066(4)     .         .          .
  2474.70   .           181(16)     0.066(4)     .         .          .
  2475.40   .           186(16)     0.066(4)     .         .          .
  2476.10   .           171(16)     0.066(4)     .         .          .
  2476.80   .           160(15)     0.066(4)     .         .          .
  2477.50   .           180(16)     0.066(4)     .         .          .
  2478.20   .           176(16)     0.066(4)     .         .          .
  2478.90   .           174(16)     0.066(4)     .         .          .
  2479.60   .           164(15)     0.066(4)     .         .          .
  2480.30   .           140(14)     0.066(4)     .         .          .
  2481.00   .           186(16)     0.066(4)     .         .          .
  2481.70   .           197(17)     0.066(4)     .         .          .
  2482.40   .           170(16)     0.066(4)     .         .          .
  2483.10   .           156(15)     0.066(4)     .         .          .
  2483.80   .           144(14)     0.066(4)     .         .          .
  2484.50   .           177(16)     0.066(4)     .         .          .
  2485.20   .           209(17)     0.066(4)     .         .          .
  2485.90   .           190(16)     0.066(4)     .         .          .
  2486.60   .           150(15)     0.066(4)     .         .          .
  2487.30   .           143(14)     0.066(4)     .         .          .
  2488.00   .           153(15)     0.066(4)     .         .          .
  2488.70   .           184(16)     0.066(4)     .         .          .
  2489.40   .           200(17)     0.066(4)     .         .          .
  2490.10   .           187(16)     0.066(4)     .         .          .
  2490.80   .           181(16)     0.066(4)     .         .          .
  2491.50   .           190(16)     0.066(4)     .         .          .
  2492.20   .           174(16)     0.066(4)     .         .          .
  2492.90   .           174(16)     0.066(4)     .         .          .
  2493.60   .           179(16)     0.066(4)     .         .          .
  2494.30   .           164(15)     0.066(4)     .         .          .
  2495.00   .           181(16)     0.066(4)     .         .          .
  2495.70   .           197(17)     0.066(4)     .         .          .
  2496.40   .           194(17)     0.066(4)     .         .          .
  2497.10   .           164(15)     0.066(4)     .         .          .
  2497.80   .           151(15)     0.066(4)     .         .          .
  2498.50   .           219(18)     0.066(4)     .         .          .
  2499.20   .           163(15)     0.066(4)     .         .          .
  2499.90   .           186(16)     0.066(4)     .         .          .
  2500.60   .           169(15)     0.066(4)     .         .          .
  2501.40   .           189(15)     0.066(4)     .         .          .
  2502.20   .           158(14)     0.066(4)     .         .          .
  2503.00   .           180(15)     0.066(4)     .         .          .
  2503.80   .           133(13)     0.066(4)     .         .          .
  2504.60   .           169(15)     0.066(4)     .         .          .
  2505.40   .           179(15)     0.066(4)     .         .          .
  2506.20   .           165(14)     0.066(4)     .         .          .
  2507.00   .           165(14)     0.066(4)     .         .          .
  2507.80   .           161(14)     0.066(4)     .         .          .
  2508.60   .           184(15)     0.066(4)     .         .          .
  2509.40   .           176(15)     0.066(4)     .         .          .
  2510.20   .           170(15)     0.066(4)     .         .          .
  2511.00   .           185(15)     0.066(4)     .         .          .
  2511.80   .           161(14)     0.066(4)     .         .          .
  2512.60   .           169(15)     0.066(4)     .         .          .
  2513.40   .           178(15)     0.066(4)     .         .          .
  2514.20   .           183(15)     0.066(4)     .         .          .
  2515.00   .           185(15)     0.066(4)     .         .          .
  2515.80   .           171(15)     0.066(4)     .         .          .
  2516.60   .           184(15)     0.066(4)     .         .          .
  2517.40   .           176(15)     0.066(4)     .         .          .
  2518.20   .           186(15)     0.066(4)     .         .          .
  2519.00   .           191(15)     0.066(4)     .         .          .
  2519.80   .           168(14)     0.066(4)     .         .          .
  2520.60   .           166(14)     0.066(4)     .         .          .
  2521.40   .           189(15)     0.066(4)     .         .          .
  2522.20   .           178(15)     0.066(4)     .         .          .
  2523.00   .           214(16)     0.066(4)     .         .          .
  2523.80   .           176(15)     0.066(4)     .         .          .
  2524.60   .           173(15)     0.066(4)     .         .          .
  2525.40   .           174(15)     0.066(4)     .         .          .
  2526.20   .           176(15)     0.066(4)     .         .          .
  2527.00   .           166(14)     0.066(4)     .         .          .
  2527.80   .           180(15)     0.066(4)     .         .          .
  2528.60   .           190(15)     0.066(4)     .         .          .
  2529.40   .           181(15)     0.066(4)     .         .          .
  2530.20   .           163(14)     0.066(4)     .         .          .
  2531.00   .           175(15)     0.066(4)     .         .          .
  2531.80   .           191(15)     0.066(4)     .         .          .
  2532.60   .           248(18)     0.066(4)     .         .          .
  2533.40   .           164(14)     0.066(4)     .         .          .
  2534.20   .           164(14)     0.066(4)     .         .          .
  2535.00   .           174(15)     0.066(4)     .         .          .
  2535.80   .           155(14)     0.066(4)     .         .          .
  2536.60   .           176(15)     0.066(4)     .         .          .
  2537.40   .           184(15)     0.066(4)     .         .          .
  2538.20   .           180(15)     0.066(4)     .         .          .
  2539.00   .           204(16)     0.066(4)     .         .          .
  2539.80   .           176(15)     0.066(4)     .         .          .
  2540.60   .           179(15)     0.066(4)     .         .          .
  2541.40   .           166(14)     0.066(4)     .         .          .
  2542.20   .           199(16)     0.066(4)     .         .          .
  2543.00   .           176(15)     0.066(4)     .         .          .
  2543.80   .           184(15)     0.066(4)     .         .          .
  2544.60   .           178(15)     0.066(4)     .         .          .
  2545.40   .           154(14)     0.066(4)     .         .          .
  2546.20   .           183(15)     0.066(4)     .         .          .
  2547.00   .           164(14)     0.066(4)     .         .          .
  2547.80   .           175(15)     0.066(4)     .         .          .
  2548.60   .           175(15)     0.066(4)     .         .          .
  2549.40   .           161(14)     0.066(4)     .         .          .
  2550.20   .           188(15)     0.066(4)     .         .          .
  2551.00   .           166(14)     0.066(4)     .         .          .
  2551.80   .           199(16)     0.066(4)     .         .          .
  2552.60   .           164(14)     0.066(4)     .         .          .
  2553.40   .           180(15)     0.066(4)     .         .          .
  2554.20   .           179(15)     0.066(4)     .         .          .
  2555.00   .           164(14)     0.066(4)     .         .          .
  2555.80   .           161(14)     0.066(4)     .         .          .
  2556.60   .           166(14)     0.066(4)     .         .          .
  2557.40   .           193(16)     0.066(4)     .         .          .
  2558.20   .           153(14)     0.066(4)     .         .          .
  2559.00   .           191(15)     0.066(4)     .         .          .
  2559.80   .           188(15)     0.066(4)     .         .          .
  2560.60   .           194(16)     0.066(4)     .         .          .
  2561.40   .           154(14)     0.066(4)     .         .          .
  2562.20   .           150(14)     0.066(4)     .         .          .
  2563.00   .           178(15)     0.066(4)     .         .          .
  2563.80   .           163(14)     0.066(4)     .         .          .
  2564.60   .           194(16)     0.066(4)     .         .          .
  2565.40   .           203(16)     0.066(4)     .         .          .
  2566.20   .           194(16)     0.066(4)     .         .          .
  2567.00   .           220(17)     0.066(4)     .         .          .
  2567.80   .           181(15)     0.066(4)     .         .          .
  2568.60   .           195(16)     0.066(4)     .         .          .
  2569.40   .           168(14)     0.066(4)     .         .          .
  2570.20   .           188(15)     0.066(4)     .         .          .
  2571.00   .           180(15)     0.066(4)     .         .          .
  2571.80   .           169(15)     0.066(4)     .         .          .
  2572.60   .           158(14)     0.066(4)     .         .          .
  2573.40   .           176(15)     0.066(4)     .         .          .
  2574.20   .           208(16)     0.066(4)     .         .          .
  2575.00   .           178(15)     0.066(4)     .         .          .
  2575.80   .           183(15)     0.066(4)     .         .          .
  2576.60   .           178(15)     0.066(4)     .         .          .
  2577.40   .           173(15)     0.066(4)     .         .          .
  2578.20   .           158(14)     0.066(4)     .         .          .
  2579.00   .           195(16)     0.066(4)     .         .          .
  2579.80   .           170(15)     0.066(4)     .         .          .
  2580.60   .           163(14)     0.066(4)     .         .          .
  2581.40   .           185(15)     0.066(4)     .         .          .
  2582.20   .           190(15)     0.066(4)     .         .          .
  2583.00   .           170(15)     0.066(4)     .         .          .
  2583.80   .           180(15)     0.066(4)     .         .          .
  2584.60   .           158(14)     0.066(4)     .         .          .
  2585.40   .           184(15)     0.066(4)     .         .          .
  2586.20   .           185(15)     0.066(4)     .         .          .
  2587.00   .           195(16)     0.066(4)     .         .          .
  2587.80   .           203(16)     0.066(4)     .         .          .
  2588.60   .           196(16)     0.066(4)     .         .          .
  2589.40   .           186(15)     0.066(4)     .         .          .
  2590.20   .           173(15)     0.066(4)     .         .          .
  2591.00   .           176(15)     0.066(4)     .         .          .
  2591.80   .           189(15)     0.066(4)     .         .          .
  2592.60   .           171(15)     0.066(4)     .         .          .
  2593.40   .           184(15)     0.066(4)     .         .          .
  2594.20   .           206(16)     0.066(4)     .         .          .
  2595.00   .           169(15)     0.066(4)     .         .          .
  2595.80   .           163(14)     0.066(4)     .         .          .
  2596.60   .           155(14)     0.066(4)     .         .          .
  2597.40   .           169(15)     0.066(4)     .         .          .
  2598.20   .           175(15)     0.066(4)     .         .          .
  2599.00   .           168(14)     0.066(4)     .         .          .
  2599.80   .           155(14)     0.066(4)     .         .          .
  2600.60   .           199(16)     0.066(4)     .         .          .
  2601.40   .           196(16)     0.066(4)     .         .          .
  2602.20   .           176(15)     0.066(4)     .         .          .
  2603.00   .           206(16)     0.066(4)     .         .          .
  2603.80   .           193(16)     0.066(4)     .         .          .
  2604.60   .           186(15)     0.066(4)     .         .          .
  2605.40   .           183(15)     0.066(4)     .         .          .
  2606.20   .           171(15)     0.066(4)     .         .          .
  2607.00   .           193(16)     0.066(4)     .         .          .
  2607.80   .           183(15)     0.066(4)     .         .          .
  2608.60   .           190(15)     0.066(4)     .         .          .
  2609.40   .           158(14)     0.066(4)     .         .          .
  2610.20   .           181(15)     0.066(4)     .         .          .
  2611.00   .           140(13)     0.066(4)     .         .          .
  2611.80   .           183(15)     0.066(4)     .         .          .
  2612.60   .           184(15)     0.066(4)     .         .          .
  2613.40   .           178(15)     0.066(4)     .         .          .
  2614.20   .           204(16)     0.066(4)     .         .          .
  2615.00   .           163(14)     0.066(4)     .         .          .
  2615.80   .           173(15)     0.066(4)     .         .          .
  2616.60   .           190(15)     0.066(4)     .         .          .
  2617.40   .           201(16)     0.066(4)     .         .          .
  2618.20   .           169(15)     0.066(4)     .         .          .
  2619.00   .           170(15)     0.066(4)     .         .          .
  2619.80   .           185(15)     0.066(4)     .         .          .
  2620.60   .           155(14)     0.066(4)     .         .          .
  2621.40   .           219(17)     0.066(4)     .         .          .
  2622.20   .           159(14)     0.066(4)     .         .          .
  2623.00   .           170(15)     0.066(4)     .         .          .
  2623.80   .           185(15)     0.066(4)     .         .          .
  2624.60   .           185(15)     0.066(4)     .         .          .
  2625.40   .           200(16)     0.066(4)     .         .          .
  2626.20   .           198(16)     0.066(4)     .         .          .
  2627.00   .           178(15)     0.066(4)     .         .          .
  2627.80   .           189(15)     0.066(4)     .         .          .
  2628.60   .           181(15)     0.066(4)     .         .          .
  2629.40   .           180(15)     0.066(4)     .         .          .
  2630.20   .           190(15)     0.066(4)     .         .          .
  2631.00   .           184(15)     0.066(4)     .         .          .
  2631.80   .           198(16)     0.066(4)     .         .          .
  2632.60   .           164(14)     0.066(4)     .         .          .
  2633.40   .           166(14)     0.066(4)     .         .          .
  2634.20   .           175(15)     0.066(4)     .         .          .
  2635.00   .           168(14)     0.066(4)     .         .          .
  2635.80   .           178(15)     0.066(4)     .         .          .
  2636.60   .           179(15)     0.066(4)     .         .          .
  2637.40   .           178(15)     0.066(4)     .         .          .
  2638.20   .           148(14)     0.066(4)     .         .          .
  2639.00   .           190(15)     0.066(4)     .         .          .
  2639.80   .           189(15)     0.066(4)     .         .          .
  2640.60   .           183(15)     0.066(4)     .         .          .
  2641.40   .           168(14)     0.066(4)     .         .          .
  2642.20   .           211(16)     0.066(4)     .         .          .
  2643.00   .           189(15)     0.066(4)     .         .          .
  2643.80   .           191(15)     0.066(4)     .         .          .
  2644.60   .           195(16)     0.066(4)     .         .          .
  2645.40   .           170(15)     0.066(4)     .         .          .
  2646.20   .           185(15)     0.066(4)     .         .          .
  2647.00   .           150(14)     0.066(4)     .         .          .
  2647.80   .           186(15)     0.066(4)     .         .          .
  2648.60   .           164(14)     0.066(4)     .         .          .
  2649.40   .           164(14)     0.066(4)     .         .          .
  2650.20   .           210(16)     0.066(4)     .         .          .
  2651.00   .           189(15)     0.066(4)     .         .          .
  2651.80   .           190(15)     0.066(4)     .         .          .
  2652.60   .           189(15)     0.066(4)     .         .          .
  2653.40   .           165(14)     0.066(4)     .         .          .
  2654.20   .           186(15)     0.066(4)     .         .          .
  2655.00   .           178(15)     0.066(4)     .         .          .
  2655.80   .           210(16)     0.066(4)     .         .          .
  2656.60   .           196(16)     0.066(4)     .         .          .
  2657.40   .           194(16)     0.066(4)     .         .          .
  2658.20   .           179(15)     0.066(4)     .         .          .
  2659.00   .           183(15)     0.066(4)     .         .          .
  2659.80   .           204(16)     0.066(4)     .         .          .
  2660.60   .           149(14)     0.066(4)     .         .          .
  2661.40   .           174(15)     0.066(4)     .         .          .
  2662.20   .           203(16)     0.066(4)     .         .          .
  2663.00   .           199(16)     0.066(4)     .         .          .
  2663.80   .           196(16)     0.066(4)     .         .          .
  2664.60   .           188(15)     0.066(4)     .         .          .
  2665.40   .           201(16)     0.066(4)     .         .          .
  2666.20   .           188(15)     0.066(4)     .         .          .
  2667.00   .           194(16)     0.066(4)     .         .          .
  2667.80   .           194(16)     0.066(4)     .         .          .
  2668.60   .           175(15)     0.066(4)     .         .          .
  2669.40   .           166(14)     0.066(4)     .         .          .
  2670.20   .           204(16)     0.066(4)     .         .          .
  2671.00   .           205(16)     0.066(4)     .         .          .
  2671.80   .           174(15)     0.066(4)     .         .          .
  2672.60   .           215(16)     0.066(4)     .         .          .
  2673.40   .           170(15)     0.066(4)     .         .          .
  2674.20   .           185(15)     0.066(4)     .         .          .
  2675.00   .           179(15)     0.066(4)     .         .          .
  2675.80   .           188(15)     0.066(4)     .         .          .
  2676.60   .           175(15)     0.066(4)     .         .          .
  2677.40   .           168(14)     0.066(4)     .         .          .
  2678.20   .           163(14)     0.066(4)     .         .          .
  2679.00   .           175(15)     0.066(4)     .         .          .
  2679.80   .           199(16)     0.066(4)     .         .          .
  2680.60   .           193(16)     0.066(4)     .         .          .
  2681.40   .           170(15)     0.066(4)     .         .          .
  2682.20   .           179(15)     0.066(4)     .         .          .
  2683.00   .           195(16)     0.066(4)     .         .          .
  2683.80   .           189(15)     0.066(4)     .         .          .
  2684.60   .           198(16)     0.066(4)     .         .          .
  2685.40   .           161(14)     0.066(4)     .         .          .
  2686.20   .           189(15)     0.066(4)     .         .          .
  2687.00   .           189(15)     0.066(4)     .         .          .
  2687.80   .           175(15)     0.066(4)     .         .          .
  2688.60   .           168(14)     0.066(4)     .         .          .
  2689.40   .           173(15)     0.066(4)     .         .          .
  2690.20   .           198(16)     0.066(4)     .         .          .
  2691.00   .           151(14)     0.066(4)     .         .          .
  2691.80   .           176(15)     0.066(4)     .         .          .
  2692.60   .           183(15)     0.066(4)     .         .          .
  2693.40   .           161(14)     0.066(4)     .         .          .
  2694.20   .           178(15)     0.066(4)     .         .          .
  2695.00   .           173(15)     0.066(4)     .         .          .
  2695.80   .           176(15)     0.066(4)     .         .          .
  2696.60   .           204(16)     0.066(4)     .         .          .
  2697.40   .           199(16)     0.066(4)     .         .          .
  2698.20   .           179(15)     0.066(4)     .         .          .
  2699.00   .           204(16)     0.066(4)     .         .          .
  2699.80   .           186(15)     0.066(4)     .         .          .
  2700.60   .           228(17)     0.066(4)     .         .          .
  2701.40   .           183(15)     0.066(4)     .         .          .
  2702.20   .           194(16)     0.066(4)     .         .          .
  2703.00   .           218(16)     0.066(4)     .         .          .
  2703.80   .           191(15)     0.066(4)     .         .          .
  2704.60   .           165(14)     0.066(4)     .         .          .
  2705.40   .           205(16)     0.066(4)     .         .          .
  2706.20   .           174(15)     0.066(4)     .         .          .
  2707.00   .           203(16)     0.066(4)     .         .          .
  2707.80   .           205(16)     0.066(4)     .         .          .
  2708.60   .           176(15)     0.066(4)     .         .          .
  2709.40   .           200(16)     0.066(4)     .         .          .
  2710.20   .           204(16)     0.066(4)     .         .          .
  2711.00   .           166(14)     0.066(4)     .         .          .
  2711.80   .           168(14)     0.066(4)     .         .          .
  2712.60   .           188(15)     0.066(4)     .         .          .
  2713.40   .           195(16)     0.066(4)     .         .          .
  2714.20   .           214(16)     0.066(4)     .         .          .
  2715.00   .           178(15)     0.066(4)     .         .          .
  2715.80   .           198(16)     0.066(4)     .         .          .
  2716.60   .           163(14)     0.066(4)     .         .          .
  2717.40   .           191(15)     0.066(4)     .         .          .
  2718.20   .           193(16)     0.066(4)     .         .          .
  2719.00   .           211(16)     0.066(4)     .         .          .
  2719.80   .           171(15)     0.066(4)     .         .          .
  2720.60   .           184(15)     0.066(4)     .         .          .
  2721.40   .           173(15)     0.066(4)     .         .          .
  2722.20   .           184(15)     0.066(4)     .         .          .
  2723.00   .           170(15)     0.066(4)     .         .          .
  2723.80   .           205(16)     0.066(4)     .         .          .
  2724.60   .           205(16)     0.066(4)     .         .          .
  2725.40   .           193(16)     0.066(4)     .         .          .
  2726.20   .           160(14)     0.066(4)     .         .          .
  2727.00   .           173(15)     0.066(4)     .         .          .
  2727.80   .           183(15)     0.066(4)     .         .          .
  2728.60   .           171(15)     0.066(4)     .         .          .
  2729.40   .           186(15)     0.066(4)     .         .          .
  2730.20   .           191(15)     0.066(4)     .         .          .
  2731.00   .           190(15)     0.066(4)     .         .          .
  2731.80   .           186(15)     0.066(4)     .         .          .
  2732.60   .           205(16)     0.066(4)     .         .          .
  2733.40   .           201(16)     0.066(4)     .         .          .
  2734.20   .           199(16)     0.066(4)     .         .          .
  2735.00   .           180(15)     0.066(4)     .         .          .
  2735.80   .           170(15)     0.066(4)     .         .          .
  2736.60   .           224(17)     0.066(4)     .         .          .
  2737.40   .           159(14)     0.066(4)     .         .          .
  2738.20   .           171(15)     0.066(4)     .         .          .
  2739.00   .           203(16)     0.066(4)     .         .          .
  2739.80   .           201(16)     0.066(4)     .         .          .
  2740.60   .           204(16)     0.066(4)     .         .          .
  2741.40   .           171(15)     0.066(4)     .         .          .
  2742.20   .           195(16)     0.066(4)     .         .          .
  2743.00   .           205(16)     0.066(4)     .         .          .
  2743.80   .           166(14)     0.066(4)     .         .          .
  2744.60   .           184(15)     0.066(4)     .         .          .
  2745.40   .           193(16)     0.066(4)     .         .          .
  2746.20   .           166(14)     0.066(4)     .         .          .
  2747.00   .           201(16)     0.066(4)     .         .          .
  2747.80   .           199(16)     0.066(4)     .         .          .
  2748.60   .           173(15)     0.066(4)     .         .          .
  2749.40   .           173(15)     0.066(4)     .         .          .
  2750.20   .           180(15)     0.066(4)     .         .          .
  2751.00   .           190(15)     0.066(4)     .         .          .
  2751.80   .           205(16)     0.066(4)     .         .          .
  2752.60   .           208(16)     0.066(4)     .         .          .
  2753.40   .           204(16)     0.066(4)     .         .          .
  2754.20   .           185(15)     0.066(4)     .         .          .
  2755.00   .           190(15)     0.066(4)     .         .          .
  2755.80   .           164(14)     0.066(4)     .         .          .
  2756.60   .           184(15)     0.066(4)     .         .          .
  2757.40   .           193(16)     0.066(4)     .         .          .
  2758.20   .           173(15)     0.066(4)     .         .          .
  2759.00   .           173(15)     0.066(4)     .         .          .
  2759.80   .           186(15)     0.066(4)     .         .          .
  2760.60   .           191(15)     0.066(4)     .         .          .
  2761.40   .           184(15)     0.066(4)     .         .          .
  2762.20   .           200(16)     0.066(4)     .         .          .
  2763.00   .           191(15)     0.066(4)     .         .          .
  2763.80   .           184(15)     0.066(4)     .         .          .
  2764.60   .           215(16)     0.066(4)     .         .          .
  2765.40   .           165(14)     0.066(4)     .         .          .
  2766.20   .           181(15)     0.066(4)     .         .          .
  2767.00   .           185(15)     0.066(4)     .         .          .
  2767.80   .           186(15)     0.066(4)     .         .          .
  2768.60   .           169(15)     0.066(4)     .         .          .
  2769.40   .           200(16)     0.066(4)     .         .          .
  2770.20   .           156(14)     0.066(4)     .         .          .
  2771.00   .           184(15)     0.066(4)     .         .          .
  2771.80   .           199(16)     0.066(4)     .         .          .
  2772.60   .           196(16)     0.066(4)     .         .          .
  2773.40   .           218(16)     0.066(4)     .         .          .
  2774.20   .           209(16)     0.066(4)     .         .          .
  2775.00   .           189(15)     0.066(4)     .         .          .
  2775.80   .           196(16)     0.066(4)     .         .          .
  2776.60   .           191(15)     0.066(4)     .         .          .
  2777.40   .           193(16)     0.066(4)     .         .          .
  2778.20   .           184(15)     0.066(4)     .         .          .
  2779.00   .           196(16)     0.066(4)     .         .          .
  2779.80   .           188(15)     0.066(4)     .         .          .
  2780.60   .           163(14)     0.066(4)     .         .          .
  2781.40   .           183(15)     0.066(4)     .         .          .
  2782.20   .           198(16)     0.066(4)     .         .          .
  2783.00   .           185(15)     0.066(4)     .         .          .
  2783.80   .           189(15)     0.066(4)     .         .          .
  2784.60   .           188(15)     0.066(4)     .         .          .
  2785.40   .           211(16)     0.066(4)     .         .          .
  2786.20   .           189(15)     0.066(4)     .         .          .
  2787.00   .           199(16)     0.066(4)     .         .          .
  2787.80   .           196(16)     0.066(4)     .         .          .
  2788.60   .           190(15)     0.066(4)     .         .          .
  2789.40   .           200(16)     0.066(4)     .         .          .
  2790.20   .           199(16)     0.066(4)     .         .          .
  2791.00   .           209(16)     0.066(4)     .         .          .
  2791.80   .           181(15)     0.066(4)     .         .          .
  2792.60   .           199(16)     0.066(4)     .         .          .
  2793.40   .           209(16)     0.066(4)     .         .          .
  2794.20   .           203(16)     0.066(4)     .         .          .
  2795.00   .           203(16)     0.066(4)     .         .          .
  2795.80   .           193(16)     0.066(4)     .         .          .
  2796.60   .           183(15)     0.066(4)     .         .          .
  2797.40   .           186(15)     0.066(4)     .         .          .
  2798.20   .           170(15)     0.066(4)     .         .          .
  2799.00   .           193(16)     0.066(4)     .         .          .
  2799.80   .           178(15)     0.066(4)     .         .          .
  2800.60   .           181(15)     0.066(4)     .         .          .
  2801.40   .           185(15)     0.066(4)     .         .          .
  2802.20   .           173(15)     0.066(4)     .         .          .
  2803.00   .           203(16)     0.066(4)     .         .          .
  2803.80   .           198(16)     0.066(4)     .         .          .
  2804.60   .           194(16)     0.066(4)     .         .          .
  2805.40   .           176(15)     0.066(4)     .         .          .
  2806.20   .           199(16)     0.066(4)     .         .          .
  2807.00   .           186(15)     0.066(4)     .         .          .
  2807.80   .           204(16)     0.066(4)     .         .          .
  2808.60   .           191(15)     0.066(4)     .         .          .
  2809.40   .           183(15)     0.066(4)     .         .          .
  2810.20   .           208(16)     0.066(4)     .         .          .
  2811.00   .           208(16)     0.066(4)     .         .          .
  2811.80   .           180(15)     0.066(4)     .         .          .
  2812.60   .           199(16)     0.066(4)     .         .          .
  2813.40   .           190(15)     0.066(4)     .         .          .
  2814.20   .           200(16)     0.066(4)     .         .          .
  2815.00   .           214(16)     0.066(4)     .         .          .
  2815.80   .           174(15)     0.066(4)     .         .          .
  2816.60   .           193(16)     0.066(4)     .         .          .
  2817.40   .           199(16)     0.066(4)     .         .          .
  2818.20   .           176(15)     0.066(4)     .         .          .
  2819.00   .           208(16)     0.066(4)     .         .          .
  2819.80   .           175(15)     0.066(4)     .         .          .
  2820.60   .           231(17)     0.066(4)     .         .          .
  2821.40   .           200(16)     0.066(4)     .         .          .
  2822.20   .           183(15)     0.066(4)     .         .          .
  2823.00   .           175(15)     0.066(4)     .         .          .
  2823.80   .           219(17)     0.066(4)     .         .          .
  2824.60   .           191(15)     0.066(4)     .         .          .
  2825.40   .           198(16)     0.066(4)     .         .          .
  2826.20   .           181(15)     0.066(4)     .         .          .
  2827.00   .           210(16)     0.066(4)     .         .          .
  2827.80   .           180(15)     0.066(4)     .         .          .
  2828.60   .           219(17)     0.066(4)     .         .          .
  2829.40   .           209(16)     0.066(4)     .         .          .
  2830.20   .           189(15)     0.066(4)     .         .          .
  2831.00   .           198(16)     0.066(4)     .         .          .
  2831.80   .           199(16)     0.066(4)     .         .          .
  2832.60   .           205(16)     0.066(4)     .         .          .
  2833.40   .           209(16)     0.066(4)     .         .          .
  2834.20   .           213(15)     0.066(4)     .         .          .
  2835.10   .           180(14)     0.066(4)     .         .          .
  2836.00   .           231(16)     0.066(4)     .         .          .
  2836.90   .           190(15)     0.066(4)     .         .          .
  2837.80   .           161(13)     0.066(4)     .         .          .
  2838.70   .           182(14)     0.066(4)     .         .          .
  2839.60   .           176(14)     0.066(4)     .         .          .
  2840.50   .           189(14)     0.066(4)     .         .          .
  2841.40   .           187(14)     0.066(4)     .         .          .
  2842.30   .           198(15)     0.066(4)     .         .          .
  2843.20   .           177(14)     0.066(4)     .         .          .
  2844.10   .           212(15)     0.066(4)     .         .          .
  2845.00   .           206(15)     0.066(4)     .         .          .
  2845.90   .           168(14)     0.066(4)     .         .          .
  2846.80   .           188(14)     0.066(4)     .         .          .
  2847.70   .           204(15)     0.066(4)     .         .          .
  2848.60   .           189(14)     0.066(4)     .         .          .
  2849.50   .           173(14)     0.066(4)     .         .          .
  2850.40   .           179(14)     0.066(4)     .         .          .
  2851.30   .           171(14)     0.066(4)     .         .          .
  2852.20   .           233(16)     0.066(4)     .         .          .
  2853.10   .           196(15)     0.066(4)     .         .          .
  2854.00   .           179(14)     0.066(4)     .         .          .
  2854.90   .           189(14)     0.066(4)     .         .          .
  2855.80   .           209(15)     0.066(4)     .         .          .
  2856.70   .           207(15)     0.066(4)     .         .          .
  2857.60   .           180(14)     0.066(4)     .         .          .
  2858.50   .           197(15)     0.066(4)     .         .          .
  2859.40   .           198(15)     0.066(4)     .         .          .
  2860.30   .           201(15)     0.066(4)     .         .          .
  2861.20   .           183(14)     0.066(4)     .         .          .
  2862.10   .           228(16)     0.066(4)     .         .          .
  2863.00   .           190(15)     0.066(4)     .         .          .
  2863.90   .           199(15)     0.066(4)     .         .          .
  2864.80   .           223(16)     0.066(4)     .         .          .
  2865.70   .           203(15)     0.066(4)     .         .          .
  2866.60   .           193(15)     0.066(4)     .         .          .
  2867.50   .           186(14)     0.066(4)     .         .          .
  2868.40   .           181(14)     0.066(4)     .         .          .
  2869.30   .           172(14)     0.066(4)     .         .          .
  2870.20   .           191(15)     0.066(4)     .         .          .
  2871.10   .           217(16)     0.066(4)     .         .          .
  2872.00   .           204(15)     0.066(4)     .         .          .
  2872.90   .           230(16)     0.066(4)     .         .          .
  2873.80   .           189(14)     0.066(4)     .         .          .
  2874.70   .           223(16)     0.066(4)     .         .          .
  2875.60   .           219(16)     0.066(4)     .         .          .
  2876.50   .           189(14)     0.066(4)     .         .          .
  2877.40   .           180(14)     0.066(4)     .         .          .
  2878.30   .           217(16)     0.066(4)     .         .          .
  2879.20   .           180(14)     0.066(4)     .         .          .
  2880.10   .           204(15)     0.066(4)     .         .          .
  2881.00   .           201(15)     0.066(4)     .         .          .
  2881.90   .           188(14)     0.066(4)     .         .          .
  2882.80   .           170(14)     0.066(4)     .         .          .
  2883.70   .           194(15)     0.066(4)     .         .          .
  2884.60   .           233(16)     0.066(4)     .         .          .
  2885.50   .           163(13)     0.066(4)     .         .          .
  2886.40   .           211(15)     0.066(4)     .         .          .
  2887.30   .           204(15)     0.066(4)     .         .          .
  2888.20   .           201(15)     0.066(4)     .         .          .
  2889.10   .           200(15)     0.066(4)     .         .          .
  2890.00   .           219(16)     0.066(4)     .         .          .
  2890.90   .           204(15)     0.066(4)     .         .          .
  2891.80   .           193(15)     0.066(4)     .         .          .
  2892.70   .           203(15)     0.066(4)     .         .          .
  2893.60   .           191(15)     0.066(4)     .         .          .
  2894.50   .           182(14)     0.066(4)     .         .          .
  2895.40   .           201(15)     0.066(4)     .         .          .
  2896.30   .           199(15)     0.066(4)     .         .          .
  2897.20   .           202(15)     0.066(4)     .         .          .
  2898.10   .           199(15)     0.066(4)     .         .          .
  2899.00   .           210(15)     0.066(4)     .         .          .
  2899.90   .           181(14)     0.066(4)     .         .          .
  2900.80   .           193(15)     0.066(4)     .         .          .
  2901.70   .           210(15)     0.066(4)     .         .          .
  2902.60   .           194(15)     0.066(4)     .         .          .
  2903.50   .           221(16)     0.066(4)     .         .          .
  2904.40   .           213(15)     0.066(4)     .         .          .
  2905.30   .           212(15)     0.066(4)     .         .          .
  2906.20   .           198(15)     0.066(4)     .         .          .
  2907.10   .           200(15)     0.066(4)     .         .          .
  2908.00   .           206(15)     0.066(4)     .         .          .
  2908.90   .           201(15)     0.066(4)     .         .          .
  2909.80   .           207(15)     0.066(4)     .         .          .
  2910.70   .           196(15)     0.066(4)     .         .          .
  2911.60   .           210(15)     0.066(4)     .         .          .
  2912.50   .           229(16)     0.066(4)     .         .          .
  2913.40   .           203(15)     0.066(4)     .         .          .
  2914.30   .           220(16)     0.066(4)     .         .          .
  2915.20   .           179(14)     0.066(4)     .         .          .
  2916.10   .           199(15)     0.066(4)     .         .          .
  2917.00   .           171(14)     0.066(4)     .         .          .
  2917.90   .           204(15)     0.066(4)     .         .          .
  2918.80   .           209(15)     0.066(4)     .         .          .
  2919.70   .           196(15)     0.066(4)     .         .          .
  2920.60   .           219(16)     0.066(4)     .         .          .
  2921.50   .           204(15)     0.066(4)     .         .          .
  2922.40   .           199(15)     0.066(4)     .         .          .
  2923.30   .           217(16)     0.066(4)     .         .          .
  2924.20   .           206(15)     0.066(4)     .         .          .
  2925.10   .           209(15)     0.066(4)     .         .          .
  2926.00   .           184(14)     0.066(4)     .         .          .
  2926.90   .           196(15)     0.066(4)     .         .          .
  2927.80   .           223(16)     0.066(4)     .         .          .
  2928.70   .           201(15)     0.066(4)     .         .          .
  2929.60   .           197(15)     0.066(4)     .         .          .
  2930.50   .           202(15)     0.066(4)     .         .          .
  2931.40   .           187(14)     0.066(4)     .         .          .
  2932.30   .           219(16)     0.066(4)     .         .          .
  2933.20   .           193(15)     0.066(4)     .         .          .
  2934.10   .           190(15)     0.066(4)     .         .          .
  2935.00   .           189(14)     0.066(4)     .         .          .
  2935.90   .           181(14)     0.066(4)     .         .          .
  2936.80   .           166(14)     0.066(4)     .         .          .
  2937.70   .           202(15)     0.066(4)     .         .          .
  2938.60   .           192(15)     0.066(4)     .         .          .
  2939.50   .           237(16)     0.066(4)     .         .          .
  2940.40   .           226(16)     0.066(4)     .         .          .
  2941.30   .           221(16)     0.066(4)     .         .          .
  2942.20   .           193(15)     0.066(4)     .         .          .
  2943.10   .           196(15)     0.066(4)     .         .          .
  2944.00   .           200(15)     0.066(4)     .         .          .
  2944.90   .           194(15)     0.066(4)     .         .          .
  2945.80   .           186(14)     0.066(4)     .         .          .
  2946.70   .           199(15)     0.066(4)     .         .          .
  2947.60   .           214(15)     0.066(4)     .         .          .
  2948.50   .           213(15)     0.066(4)     .         .          .
  2949.40   .           188(14)     0.066(4)     .         .          .
  2950.30   .           221(16)     0.066(4)     .         .          .
  2951.20   .           234(16)     0.066(4)     .         .          .
  2952.10   .           219(16)     0.066(4)     .         .          .
  2953.00   .           193(15)     0.066(4)     .         .          .
  2953.90   .           201(15)     0.066(4)     .         .          .
  2954.80   .           200(15)     0.066(4)     .         .          .
  2955.70   .           209(15)     0.066(4)     .         .          .
  2956.60   .           201(15)     0.066(4)     .         .          .
  2957.50   .           194(15)     0.066(4)     .         .          .
  2958.40   .           186(14)     0.066(4)     .         .          .
  2959.30   .           208(15)     0.066(4)     .         .          .
  2960.20   .           206(15)     0.066(4)     .         .          .
  2961.10   .           214(15)     0.066(4)     .         .          .
  2962.00   .           197(15)     0.066(4)     .         .          .
  2962.90   .           231(16)     0.066(4)     .         .          .
  2963.80   .           203(15)     0.066(4)     .         .          .
  2964.70   .           180(14)     0.066(4)     .         .          .
  2965.60   .           203(15)     0.066(4)     .         .          .
  2966.50   .           191(15)     0.066(4)     .         .          .
  2967.40   .           196(15)     0.066(4)     .         .          .
  2968.30   .           192(15)     0.066(4)     .         .          .
  2969.20   .           201(15)     0.066(4)     .         .          .
  2970.10   .           227(16)     0.066(4)     .         .          .
  2971.00   .           214(15)     0.066(4)     .         .          .
  2971.90   .           240(16)     0.066(4)     .         .          .
  2972.80   .           194(15)     0.066(4)     .         .          .
  2973.70   .           194(15)     0.066(4)     .         .          .
  2974.60   .           219(16)     0.066(4)     .         .          .
  2975.50   .           177(14)     0.066(4)     .         .          .
  2976.40   .           199(15)     0.066(4)     .         .          .
  2977.30   .           219(16)     0.066(4)     .         .          .
  2978.20   .           182(14)     0.066(4)     .         .          .
  2979.10   .           203(15)     0.066(4)     .         .          .
  2980.00   .           202(15)     0.066(4)     .         .          .
  2980.90   .           217(16)     0.066(4)     .         .          .
  2981.80   .           207(15)     0.066(4)     .         .          .
  2982.70   .           207(15)     0.066(4)     .         .          .
  2983.60   .           208(15)     0.066(4)     .         .          .
  2984.50   .           206(15)     0.066(4)     .         .          .
  2985.40   .           203(15)     0.066(4)     .         .          .
  2986.30   .           181(14)     0.066(4)     .         .          .
  2987.20   .           207(15)     0.066(4)     .         .          .
  2988.10   .           203(15)     0.066(4)     .         .          .
  2989.00   .           209(15)     0.066(4)     .         .          .
  2989.90   .           234(16)     0.066(4)     .         .          .
  2990.80   .           216(15)     0.066(4)     .         .          .
  2991.70   .           211(15)     0.066(4)     .         .          .
  2992.60   .           173(14)     0.066(4)     .         .          .
  2993.50   .           219(16)     0.066(4)     .         .          .
  2994.40   .           207(15)     0.066(4)     .         .          .
  2995.30   .           224(16)     0.066(4)     .         .          .
  2996.20   .           217(16)     0.066(4)     .         .          .
  2997.10   .           198(15)     0.066(4)     .         .          .
  2998.00   .           201(15)     0.066(4)     .         .          .
  2998.90   .           209(15)     0.066(4)     .         .          .
  2999.80   .           222(16)     0.066(4)     .         .          .
  3000.70   .           231(16)     0.066(4)     .         .          .
  3001.60   .           212(15)     0.066(4)     .         .          .
  3002.50   .           229(16)     0.066(4)     .         .          .
  3003.40   .           210(15)     0.066(4)     .         .          .
  3004.30   .           199(15)     0.066(4)     .         .          .
  3005.20   .           208(15)     0.066(4)     .         .          .
  3006.10   .           219(16)     0.066(4)     .         .          .
  3007.00   .           217(16)     0.066(4)     .         .          .
  3007.90   .           212(15)     0.066(4)     .         .          .
  3008.80   .           228(16)     0.066(4)     .         .          .
  3009.70   .           196(15)     0.066(4)     .         .          .
  3010.60   .           231(16)     0.066(4)     .         .          .
  3011.50   .           190(15)     0.066(4)     .         .          .
  3012.40   .           183(14)     0.066(4)     .         .          .
  3013.30   .           209(15)     0.066(4)     .         .          .
  3014.20   .           222(16)     0.066(4)     .         .          .
  3015.10   .           221(16)     0.066(4)     .         .          .
  3016.00   .           200(15)     0.066(4)     .         .          .
  3016.90   .           220(16)     0.066(4)     .         .          .
  3017.80   .           192(15)     0.066(4)     .         .          .
  3018.70   .           219(16)     0.066(4)     .         .          .
  3019.60   .           204(15)     0.066(4)     .         .          .
  3020.50   .           186(14)     0.066(4)     .         .          .
  3021.40   .           210(15)     0.066(4)     .         .          .
  3022.30   .           226(16)     0.066(4)     .         .          .
  3023.20   .           213(15)     0.066(4)     .         .          .
  3024.10   .           201(15)     0.066(4)     .         .          .
  3025.00   .           226(16)     0.066(4)     .         .          .
  3025.90   .           214(15)     0.066(4)     .         .          .
  3026.80   .           209(15)     0.066(4)     .         .          .
  3027.70   .           227(16)     0.066(4)     .         .          .
  3028.60   .           227(16)     0.066(4)     .         .          .
  3029.50   .           208(15)     0.066(4)     .         .          .
  3030.40   .           211(15)     0.066(4)     .         .          .
  3031.30   .           217(16)     0.066(4)     .         .          .
  3032.20   .           229(16)     0.066(4)     .         .          .
  3033.10   .           206(15)     0.066(4)     .         .          .
  3034.00   .           227(16)     0.066(4)     .         .          .
  3034.90   .           179(14)     0.066(4)     .         .          .
  3035.80   .           204(15)     0.066(4)     .         .          .
  3036.70   .           199(15)     0.066(4)     .         .          .
  3037.60   .           202(15)     0.066(4)     .         .          .
  3038.50   .           207(15)     0.066(4)     .         .          .
  3039.40   .           206(15)     0.066(4)     .         .          .
  3040.30   .           233(16)     0.066(4)     .         .          .
  3041.20   .           217(16)     0.066(4)     .         .          .
  3042.10   .           202(15)     0.066(4)     .         .          .
  3043.00   .           214(15)     0.066(4)     .         .          .
  3043.90   .           196(15)     0.066(4)     .         .          .
  3044.80   .           193(15)     0.066(4)     .         .          .
  3045.70   .           218(16)     0.066(4)     .         .          .
  3046.60   .           232(16)     0.066(4)     .         .          .
  3047.50   .           216(15)     0.066(4)     .         .          .
  3048.40   .           193(15)     0.066(4)     .         .          .
  3049.30   .           218(16)     0.066(4)     .         .          .
  3050.20   .           200(15)     0.066(4)     .         .          .
  3051.10   .           222(16)     0.066(4)     .         .          .
  3052.00   .           206(15)     0.066(4)     .         .          .
  3052.90   .           232(16)     0.066(4)     .         .          .
  3053.80   .           222(16)     0.066(4)     .         .          .
  3054.70   .           190(15)     0.066(4)     .         .          .
  3055.60   .           234(16)     0.066(4)     .         .          .
  3056.50   .           201(15)     0.066(4)     .         .          .
  3057.40   .           231(16)     0.066(4)     .         .          .
  3058.30   .           221(16)     0.066(4)     .         .          .
  3059.20   .           227(16)     0.066(4)     .         .          .
  3060.10   .           201(15)     0.066(4)     .         .          .
  3061.00   .           219(16)     0.066(4)     .         .          .
  3061.90   .           187(14)     0.066(4)     .         .          .
  3062.80   .           229(16)     0.066(4)     .         .          .
  3063.70   .           180(14)     0.066(4)     .         .          .
  3064.60   .           203(15)     0.066(4)     .         .          .
  3065.50   .           193(15)     0.066(4)     .         .          .
  3066.40   .           184(14)     0.066(4)     .         .          .
  3067.30   .           213(15)     0.066(4)     .         .          .
  3068.20   .           177(14)     0.066(4)     .         .          .
  3069.10   .           200(15)     0.066(4)     .         .          .
  3070.00   .           193(15)     0.066(4)     .         .          .
  3070.90   .           223(16)     0.066(4)     .         .          .
  3071.80   .           236(16)     0.066(4)     .         .          .
  3072.70   .           240(16)     0.066(4)     .         .          .
  3073.60   .           221(16)     0.066(4)     .         .          .
  3074.50   .           231(16)     0.066(4)     .         .          .
  3075.40   .           199(15)     0.066(4)     .         .          .
  3076.30   .           240(16)     0.066(4)     .         .          .
  3077.20   .           232(16)     0.066(4)     .         .          .
  3078.10   .           213(15)     0.066(4)     .         .          .
  3079.00   .           218(16)     0.066(4)     .         .          .
  3079.90   .           214(15)     0.066(4)     .         .          .
  3080.80   .           209(15)     0.066(4)     .         .          .
  3081.70   .           226(16)     0.066(4)     .         .          .
  3082.60   .           220(16)     0.066(4)     .         .          .
  3083.50   .           241(16)     0.066(4)     .         .          .
  3084.40   .           221(16)     0.066(4)     .         .          .
  3085.30   .           208(15)     0.066(4)     .         .          .
  3086.20   .           200(15)     0.066(4)     .         .          .
  3087.10   .           214(15)     0.066(4)     .         .          .
  3088.00   .           230(16)     0.066(4)     .         .          .
  3088.90   .           237(16)     0.066(4)     .         .          .
  3089.80   .           224(16)     0.066(4)     .         .          .
  3090.70   .           217(16)     0.066(4)     .         .          .
  3091.60   .           212(15)     0.066(4)     .         .          .
  3092.50   .           207(15)     0.066(4)     .         .          .
  3093.40   .           247(17)     0.066(4)     .         .          .
  3094.30   .           246(17)     0.066(4)     .         .          .
  3095.20   .           209(15)     0.066(4)     .         .          .
  3096.10   .           224(16)     0.066(4)     .         .          .
  3097.00   .           196(15)     0.066(4)     .         .          .
  3097.90   .           203(15)     0.066(4)     .         .          .
  3098.80   .           241(16)     0.066(4)     .         .          .
  3099.70   .           228(16)     0.066(4)     .         .          .
  3100.60   .           219(16)     0.066(4)     .         .          .
  3101.50   .           230(16)     0.066(4)     .         .          .
  3102.40   .           209(15)     0.066(4)     .         .          .
  3103.30   .           223(16)     0.066(4)     .         .          .
  3104.20   .           196(15)     0.066(4)     .         .          .
  3105.10   .           198(15)     0.066(4)     .         .          .
  3106.00   .           220(16)     0.066(4)     .         .          .
  3106.90   .           180(14)     0.066(4)     .         .          .
  3107.80   .           227(16)     0.066(4)     .         .          .
  3108.70   .           234(16)     0.066(4)     .         .          .
  3109.60   .           209(15)     0.066(4)     .         .          .
  3110.50   .           229(16)     0.066(4)     .         .          .
  3111.40   .           233(16)     0.066(4)     .         .          .
  3112.30   .           219(16)     0.066(4)     .         .          .
  3113.20   .           220(16)     0.066(4)     .         .          .
  3114.10   .           199(15)     0.066(4)     .         .          .
  3115.00   .           222(16)     0.066(4)     .         .          .
  3115.90   .           201(15)     0.066(4)     .         .          .
  3116.80   .           221(16)     0.066(4)     .         .          .
  3117.70   .           203(15)     0.066(4)     .         .          .
  3118.60   .           208(15)     0.066(4)     .         .          .
  3119.50   .           219(16)     0.066(4)     .         .          .
  3120.40   .           206(15)     0.066(4)     .         .          .
  3121.30   .           206(15)     0.066(4)     .         .          .
  3122.20   .           200(15)     0.066(4)     .         .          .
  3123.10   .           226(16)     0.066(4)     .         .          .
  3124.00   .           219(16)     0.066(4)     .         .          .
  3124.90   .           209(15)     0.066(4)     .         .          .
  3125.80   .           210(15)     0.066(4)     .         .          .
  3126.70   .           241(16)     0.066(4)     .         .          .
  3127.60   .           220(16)     0.066(4)     .         .          .
  3128.50   .           237(16)     0.066(4)     .         .          .
  3129.40   .           224(16)     0.066(4)     .         .          .
  3130.30   .           240(16)     0.066(4)     .         .          .
  3131.20   .           249(17)     0.066(4)     .         .          .
  3132.10   .           222(16)     0.066(4)     .         .          .
  3133.00   .           220(16)     0.066(4)     .         .          .
  3133.90   .           216(15)     0.066(4)     .         .          .
  3134.80   .           240(16)     0.066(4)     .         .          .
  3135.70   .           221(16)     0.066(4)     .         .          .
  3136.60   .           216(15)     0.066(4)     .         .          .
  3137.50   .           217(16)     0.066(4)     .         .          .
  3138.40   .           232(16)     0.066(4)     .         .          .
  3139.30   .           218(16)     0.066(4)     .         .          .
  3140.20   .           229(16)     0.066(4)     .         .          .
  3141.10   .           221(16)     0.066(4)     .         .          .
  3142.00   .           234(16)     0.066(4)     .         .          .
  3142.90   .           221(16)     0.066(4)     .         .          .
  3143.80   .           239(16)     0.066(4)     .         .          .
  3144.70   .           236(16)     0.066(4)     .         .          .
  3145.60   .           221(16)     0.066(4)     .         .          .
  3146.50   .           237(16)     0.066(4)     .         .          .
  3147.40   .           247(17)     0.066(4)     .         .          .
  3148.30   .           232(16)     0.066(4)     .         .          .
  3149.20   .           232(16)     0.066(4)     .         .          .
  3150.10   .           231(16)     0.066(4)     .         .          .
  3151.00   .           191(15)     0.066(4)     .         .          .
  3151.90   .           239(16)     0.066(4)     .         .          .
  3152.80   .           231(16)     0.066(4)     .         .          .
  3153.70   .           229(16)     0.066(4)     .         .          .
  3154.60   .           238(16)     0.066(4)     .         .          .
  3155.50   .           239(16)     0.066(4)     .         .          .
  3156.40   .           243(16)     0.066(4)     .         .          .
  3157.30   .           243(16)     0.066(4)     .         .          .
  3158.20   .           222(16)     0.066(4)     .         .          .
  3159.10   .           240(16)     0.066(4)     .         .          .
  3160.00   .           223(16)     0.066(4)     .         .          .
  3160.90   .           222(16)     0.066(4)     .         .          .
  3161.80   .           223(16)     0.066(4)     .         .          .
  3162.70   .           227(16)     0.066(4)     .         .          .
  3163.60   .           224(16)     0.066(4)     .         .          .
  3164.50   .           217(16)     0.066(4)     .         .          .
  3165.40   .           211(15)     0.066(4)     .         .          .
  3166.30   .           233(16)     0.066(4)     .         .          .
  3167.20   .           235(15)     0.066(4)     .         .          .
  3168.20   .           236(15)     0.066(4)     .         .          .
  3169.20   .           224(15)     0.066(4)     .         .          .
  3170.20   .           208(14)     0.066(4)     .         .          .
  3171.20   .           245(16)     0.066(4)     .         .          .
  3172.20   .           224(15)     0.066(4)     .         .          .
  3173.20   .           254(16)     0.066(4)     .         .          .
  3174.20   .           235(15)     0.066(4)     .         .          .
  3175.20   .           190(14)     0.066(4)     .         .          .
  3176.20   .           244(16)     0.066(4)     .         .          .
  3177.20   .           224(15)     0.066(4)     .         .          .
  3178.20   .           227(15)     0.066(4)     .         .          .
  3179.20   .           219(15)     0.066(4)     .         .          .
  3180.20   .           239(15)     0.066(4)     .         .          .
  3181.20   .           243(16)     0.066(4)     .         .          .
  3182.20   .           215(15)     0.066(4)     .         .          .
  3183.20   .           214(15)     0.066(4)     .         .          .
  3184.20   .           270(16)     0.066(4)     .         .          .
  3185.20   .           252(16)     0.066(4)     .         .          .
  3186.20   .           221(15)     0.066(4)     .         .          .
  3187.20   .           216(15)     0.066(4)     .         .          .
  3188.20   .           230(15)     0.066(4)     .         .          .
  3189.20   .           221(15)     0.066(4)     .         .          .
  3190.20   .           222(15)     0.066(4)     .         .          .
  3191.20   .           234(15)     0.066(4)     .         .          .
  3192.20   .           254(16)     0.066(4)     .         .          .
  3193.20   .           206(14)     0.066(4)     .         .          .
  3194.20   .           236(15)     0.066(4)     .         .          .
  3195.20   .           212(15)     0.066(4)     .         .          .
  3196.20   .           196(14)     0.066(4)     .         .          .
  3197.20   .           234(15)     0.066(4)     .         .          .
  3198.20   .           217(15)     0.066(4)     .         .          .
  3199.20   .           224(15)     0.066(4)     .         .          .
  3200.20   .           222(15)     0.066(4)     .         .          .
  3201.20   .           214(15)     0.066(4)     .         .          .
  3202.20   .           251(16)     0.066(4)     .         .          .
  3203.20   .           236(15)     0.066(4)     .         .          .
  3204.20   .           245(16)     0.066(4)     .         .          .
  3205.20   .           241(16)     0.066(4)     .         .          .
  3206.20   .           203(14)     0.066(4)     .         .          .
  3207.20   .           201(14)     0.066(4)     .         .          .
  3208.20   .           200(14)     0.066(4)     .         .          .
  3209.20   .           203(14)     0.066(4)     .         .          .
  3210.20   .           213(15)     0.066(4)     .         .          .
  3211.20   .           222(15)     0.066(4)     .         .          .
  3212.20   .           232(15)     0.066(4)     .         .          .
  3213.20   .           210(14)     0.066(4)     .         .          .
  3214.20   .           242(16)     0.066(4)     .         .          .
  3215.20   .           239(15)     0.066(4)     .         .          .
  3216.20   .           246(16)     0.066(4)     .         .          .
  3217.20   .           249(16)     0.066(4)     .         .          .
  3218.20   .           229(15)     0.066(4)     .         .          .
  3219.20   .           218(15)     0.066(4)     .         .          .
  3220.20   .           242(16)     0.066(4)     .         .          .
  3221.20   .           235(15)     0.066(4)     .         .          .
  3222.20   .           225(15)     0.066(4)     .         .          .
  3223.20   .           218(15)     0.066(4)     .         .          .
  3224.20   .           257(16)     0.066(4)     .         .          .
  3225.20   .           242(16)     0.066(4)     .         .          .
  3226.20   .           233(15)     0.066(4)     .         .          .
  3227.20   .           222(15)     0.066(4)     .         .          .
  3228.20   .           215(15)     0.066(4)     .         .          .
  3229.20   .           226(15)     0.066(4)     .         .          .
  3230.20   .           243(16)     0.066(4)     .         .          .
  3231.20   .           234(15)     0.066(4)     .         .          .
  3232.20   .           221(15)     0.066(4)     .         .          .
  3233.20   .           217(15)     0.066(4)     .         .          .
  3234.20   .           218(15)     0.066(4)     .         .          .
  3235.20   .           231(15)     0.066(4)     .         .          .
  3236.20   .           244(16)     0.066(4)     .         .          .
  3237.20   .           226(15)     0.066(4)     .         .          .
  3238.20   .           240(15)     0.066(4)     .         .          .
  3239.20   .           213(15)     0.066(4)     .         .          .
  3240.20   .           229(15)     0.066(4)     .         .          .
  3241.20   .           245(16)     0.066(4)     .         .          .
  3242.20   .           251(16)     0.066(4)     .         .          .
  3243.20   .           212(15)     0.066(4)     .         .          .
  3244.20   .           249(16)     0.066(4)     .         .          .
  3245.20   .           221(15)     0.066(4)     .         .          .
  3246.20   .           229(15)     0.066(4)     .         .          .
  3247.20   .           225(15)     0.066(4)     .         .          .
  3248.20   .           223(15)     0.066(4)     .         .          .
  3249.20   .           210(14)     0.066(4)     .         .          .
  3250.20   .           229(15)     0.066(4)     .         .          .
  3251.20   .           220(15)     0.066(4)     .         .          .
  3252.20   .           221(15)     0.066(4)     .         .          .
  3253.20   .           204(14)     0.066(4)     .         .          .
  3254.20   .           211(15)     0.066(4)     .         .          .
  3255.20   .           242(16)     0.066(4)     .         .          .
  3256.20   .           227(15)     0.066(4)     .         .          .
  3257.20   .           229(15)     0.066(4)     .         .          .
  3258.20   .           229(15)     0.066(4)     .         .          .
  3259.20   .           186(14)     0.066(4)     .         .          .
  3260.20   .           237(15)     0.066(4)     .         .          .
  3261.20   .           249(16)     0.066(4)     .         .          .
  3262.20   .           218(15)     0.066(4)     .         .          .
  3263.20   .           240(15)     0.066(4)     .         .          .
  3264.20   .           224(15)     0.066(4)     .         .          .
  3265.20   .           225(15)     0.066(4)     .         .          .
  3266.20   .           230(15)     0.066(4)     .         .          .
  3267.20   .           231(15)     0.066(4)     .         .          .
  3268.20   .           213(15)     0.066(4)     .         .          .
  3269.20   .           233(15)     0.066(4)     .         .          .
  3270.20   .           247(16)     0.066(4)     .         .          .
  3271.20   .           234(15)     0.066(4)     .         .          .
  3272.20   .           234(15)     0.066(4)     .         .          .
  3273.20   .           273(17)     0.066(4)     .         .          .
  3274.20   .           218(15)     0.066(4)     .         .          .
  3275.20   .           202(14)     0.066(4)     .         .          .
  3276.20   .           214(15)     0.066(4)     .         .          .
  3277.20   .           246(16)     0.066(4)     .         .          .
  3278.20   .           238(15)     0.066(4)     .         .          .
  3279.20   .           246(16)     0.066(4)     .         .          .
  3280.20   .           229(15)     0.066(4)     .         .          .
  3281.20   .           216(15)     0.066(4)     .         .          .
  3282.20   .           230(15)     0.066(4)     .         .          .
  3283.20   .           224(15)     0.066(4)     .         .          .
  3284.20   .           220(15)     0.066(4)     .         .          .
  3285.20   .           199(14)     0.066(4)     .         .          .
  3286.20   .           235(15)     0.066(4)     .         .          .
  3287.20   .           207(14)     0.066(4)     .         .          .
  3288.20   .           192(14)     0.066(4)     .         .          .
  3289.20   .           238(15)     0.066(4)     .         .          .
  3290.20   .           244(16)     0.066(4)     .         .          .
  3291.20   .           189(14)     0.066(4)     .         .          .
  3292.20   .           216(15)     0.066(4)     .         .          .
  3293.20   .           240(15)     0.066(4)     .         .          .
  3294.20   .           228(15)     0.066(4)     .         .          .
  3295.20   .           242(16)     0.066(4)     .         .          .
  3296.20   .           218(15)     0.066(4)     .         .          .
  3297.20   .           216(15)     0.066(4)     .         .          .
  3298.20   .           223(15)     0.066(4)     .         .          .
  3299.20   .           272(16)     0.066(4)     .         .          .
  3300.20   .           264(16)     0.066(4)     .         .          .
  3301.20   .           238(15)     0.066(4)     .         .          .
  3302.20   .           234(15)     0.066(4)     .         .          .
  3303.20   .           226(15)     0.066(4)     .         .          .
  3304.20   .           216(15)     0.066(4)     .         .          .
  3305.20   .           228(15)     0.066(4)     .         .          .
  3306.20   .           216(15)     0.066(4)     .         .          .
  3307.20   .           230(15)     0.066(4)     .         .          .
  3308.20   .           248(16)     0.066(4)     .         .          .
  3309.20   .           199(14)     0.066(4)     .         .          .
  3310.20   .           174(13)     0.066(4)     .         .          .
  3311.20   .           212(15)     0.066(4)     .         .          .
  3312.20   .           204(14)     0.066(4)     .         .          .
  3313.20   .           250(16)     0.066(4)     .         .          .
  3314.20   .           239(15)     0.066(4)     .         .          .
  3315.20   .           236(15)     0.066(4)     .         .          .
  3316.20   .           221(15)     0.066(4)     .         .          .
  3317.20   .           206(14)     0.066(4)     .         .          .
  3318.20   .           239(15)     0.066(4)     .         .          .
  3319.20   .           227(15)     0.066(4)     .         .          .
  3320.20   .           245(16)     0.066(4)     .         .          .
  3321.20   .           248(16)     0.066(4)     .         .          .
  3322.20   .           229(15)     0.066(4)     .         .          .
  3323.20   .           266(16)     0.066(4)     .         .          .
  3324.20   .           244(16)     0.066(4)     .         .          .
  3325.20   .           213(15)     0.066(4)     .         .          .
  3326.20   .           238(15)     0.066(4)     .         .          .
  3327.20   .           230(15)     0.066(4)     .         .          .
  3328.20   .           237(15)     0.066(4)     .         .          .
  3329.20   .           258(16)     0.066(4)     .         .          .
  3330.20   .           244(16)     0.066(4)     .         .          .
  3331.20   .           224(15)     0.066(4)     .         .          .
  3332.20   .           205(14)     0.066(4)     .         .          .
  3333.20   .           250(16)     0.066(4)     .         .          .
  3334.20   .           206(14)     0.066(4)     .         .          .
  3335.20   .           240(15)     0.066(4)     .         .          .
  3336.20   .           227(15)     0.066(4)     .         .          .
  3337.20   .           242(16)     0.066(4)     .         .          .
  3338.20   .           221(15)     0.066(4)     .         .          .
  3339.20   .           230(15)     0.066(4)     .         .          .
  3340.20   .           232(15)     0.066(4)     .         .          .
  3341.20   .           233(15)     0.066(4)     .         .          .
  3342.20   .           213(15)     0.066(4)     .         .          .
  3343.20   .           255(16)     0.066(4)     .         .          .
  3344.20   .           213(15)     0.066(4)     .         .          .
  3345.20   .           212(15)     0.066(4)     .         .          .
  3346.20   .           235(15)     0.066(4)     .         .          .
  3347.20   .           211(15)     0.066(4)     .         .          .
  3348.20   .           214(15)     0.066(4)     .         .          .
  3349.20   .           262(16)     0.066(4)     .         .          .
  3350.20   .           233(15)     0.066(4)     .         .          .
  3351.20   .           225(15)     0.066(4)     .         .          .
  3352.20   .           212(15)     0.066(4)     .         .          .
  3353.20   .           236(15)     0.066(4)     .         .          .
  3354.20   .           211(15)     0.066(4)     .         .          .
  3355.20   .           221(15)     0.066(4)     .         .          .
  3356.20   .           221(15)     0.066(4)     .         .          .
  3357.20   .           247(16)     0.066(4)     .         .          .
  3358.20   .           234(15)     0.066(4)     .         .          .
  3359.20   .           227(15)     0.066(4)     .         .          .
  3360.20   .           234(15)     0.066(4)     .         .          .
  3361.20   .           263(16)     0.066(4)     .         .          .
  3362.20   .           252(16)     0.066(4)     .         .          .
  3363.20   .           240(15)     0.066(4)     .         .          .
  3364.20   .           253(16)     0.066(4)     .         .          .
  3365.20   .           210(14)     0.066(4)     .         .          .
  3366.20   .           235(15)     0.066(4)     .         .          .
  3367.20   .           214(15)     0.066(4)     .         .          .
  3368.20   .           224(15)     0.066(4)     .         .          .
  3369.20   .           222(15)     0.066(4)     .         .          .
  3370.20   .           236(15)     0.066(4)     .         .          .
  3371.20   .           262(16)     0.066(4)     .         .          .
  3372.20   .           230(15)     0.066(4)     .         .          .
  3373.20   .           231(15)     0.066(4)     .         .          .
  3374.20   .           232(15)     0.066(4)     .         .          .
  3375.20   .           242(16)     0.066(4)     .         .          .
  3376.20   .           252(16)     0.066(4)     .         .          .
  3377.20   .           255(16)     0.066(4)     .         .          .
  3378.20   .           224(15)     0.066(4)     .         .          .
  3379.20   .           216(15)     0.066(4)     .         .          .
  3380.20   .           237(15)     0.066(4)     .         .          .
  3381.20   .           211(15)     0.066(4)     .         .          .
  3382.20   .           247(16)     0.066(4)     .         .          .
  3383.20   .           258(16)     0.066(4)     .         .          .
  3384.20   .           236(15)     0.066(4)     .         .          .
  3385.20   .           231(15)     0.066(4)     .         .          .
  3386.20   .           216(15)     0.066(4)     .         .          .
  3387.20   .           231(15)     0.066(4)     .         .          .
  3388.20   .           231(15)     0.066(4)     .         .          .
  3389.20   .           246(16)     0.066(4)     .         .          .
  3390.20   .           248(16)     0.066(4)     .         .          .
  3391.20   .           235(15)     0.066(4)     .         .          .
  3392.20   .           249(16)     0.066(4)     .         .          .
  3393.20   .           236(15)     0.066(4)     .         .          .
  3394.20   .           230(15)     0.066(4)     .         .          .
  3395.20   .           206(14)     0.066(4)     .         .          .
  3396.20   .           251(16)     0.066(4)     .         .          .
  3397.20   .           229(15)     0.066(4)     .         .          .
  3398.20   .           272(16)     0.066(4)     .         .          .
  3399.20   .           224(15)     0.066(4)     .         .          .
  3400.20   .           250(16)     0.066(4)     .         .          .
  3401.20   .           254(16)     0.066(4)     .         .          .
  3402.20   .           250(16)     0.066(4)     .         .          .
  3403.20   .           233(15)     0.066(4)     .         .          .
  3404.20   .           234(15)     0.066(4)     .         .          .
  3405.20   .           252(16)     0.066(4)     .         .          .
  3406.20   .           246(16)     0.066(4)     .         .          .
  3407.20   .           218(15)     0.066(4)     .         .          .
  3408.20   .           240(15)     0.066(4)     .         .          .
  3409.20   .           218(15)     0.066(4)     .         .          .
  3410.20   .           232(15)     0.066(4)     .         .          .
  3411.20   .           282(17)     0.066(4)     .         .          .
  3412.20   .           231(15)     0.066(4)     .         .          .
  3413.20   .           228(15)     0.066(4)     .         .          .
  3414.20   .           231(15)     0.066(4)     .         .          .
  3415.20   .           263(16)     0.066(4)     .         .          .
  3416.20   .           241(16)     0.066(4)     .         .          .
  3417.20   .           224(15)     0.066(4)     .         .          .
  3418.20   .           241(16)     0.066(4)     .         .          .
  3419.20   .           260(16)     0.066(4)     .         .          .
  3420.20   .           209(14)     0.066(4)     .         .          .
  3421.20   .           230(15)     0.066(4)     .         .          .
  3422.20   .           220(15)     0.066(4)     .         .          .
  3423.20   .           258(16)     0.066(4)     .         .          .
  3424.20   .           198(14)     0.066(4)     .         .          .
  3425.20   .           245(16)     0.066(4)     .         .          .
  3426.20   .           256(16)     0.066(4)     .         .          .
  3427.20   .           232(15)     0.066(4)     .         .          .
  3428.20   .           247(16)     0.066(4)     .         .          .
  3429.20   .           232(15)     0.066(4)     .         .          .
  3430.20   .           257(16)     0.066(4)     .         .          .
  3431.20   .           213(15)     0.066(4)     .         .          .
  3432.20   .           233(15)     0.066(4)     .         .          .
  3433.20   .           207(14)     0.066(4)     .         .          .
  3434.20   .           243(16)     0.066(4)     .         .          .
  3435.20   .           249(16)     0.066(4)     .         .          .
  3436.20   .           252(16)     0.066(4)     .         .          .
  3437.20   .           247(16)     0.066(4)     .         .          .
  3438.20   .           236(15)     0.066(4)     .         .          .
  3439.20   .           217(15)     0.066(4)     .         .          .
  3440.20   .           237(15)     0.066(4)     .         .          .
  3441.20   .           226(15)     0.066(4)     .         .          .
  3442.20   .           236(15)     0.066(4)     .         .          .
  3443.20   .           263(16)     0.066(4)     .         .          .
  3444.20   .           244(16)     0.066(4)     .         .          .
  3445.20   .           229(15)     0.066(4)     .         .          .
  3446.20   .           250(16)     0.066(4)     .         .          .
  3447.20   .           225(15)     0.066(4)     .         .          .
  3448.20   .           254(16)     0.066(4)     .         .          .
  3449.20   .           239(15)     0.066(4)     .         .          .
  3450.20   .           246(16)     0.066(4)     .         .          .
  3451.20   .           259(16)     0.066(4)     .         .          .
  3452.20   .           230(15)     0.066(4)     .         .          .
  3453.20   .           237(15)     0.066(4)     .         .          .
  3454.20   .           268(16)     0.066(4)     .         .          .
  3455.20   .           233(15)     0.066(4)     .         .          .
  3456.20   .           261(16)     0.066(4)     .         .          .
  3457.20   .           242(16)     0.066(4)     .         .          .
  3458.20   .           257(16)     0.066(4)     .         .          .
  3459.20   .           235(15)     0.066(4)     .         .          .
  3460.20   .           221(15)     0.066(4)     .         .          .
  3461.20   .           239(15)     0.066(4)     .         .          .
  3462.20   .           202(14)     0.066(4)     .         .          .
  3463.20   .           247(16)     0.066(4)     .         .          .
  3464.20   .           245(16)     0.066(4)     .         .          .
  3465.20   .           230(15)     0.066(4)     .         .          .
  3466.20   .           247(16)     0.066(4)     .         .          .
  3467.20   .           233(15)     0.066(4)     .         .          .
  3468.20   .           221(15)     0.066(4)     .         .          .
  3469.20   .           249(16)     0.066(4)     .         .          .
  3470.20   .           257(16)     0.066(4)     .         .          .
  3471.20   .           255(16)     0.066(4)     .         .          .
  3472.20   .           224(15)     0.066(4)     .         .          .
  3473.20   .           198(14)     0.066(4)     .         .          .
  3474.20   .           256(16)     0.066(4)     .         .          .
  3475.20   .           234(15)     0.066(4)     .         .          .
  3476.20   .           199(14)     0.066(4)     .         .          .
  3477.20   .           257(16)     0.066(4)     .         .          .
  3478.20   .           208(14)     0.066(4)     .         .          .
  3479.20   .           243(16)     0.066(4)     .         .          .
  3480.20   .           214(15)     0.066(4)     .         .          .
  3481.20   .           274(17)     0.066(4)     .         .          .
  3482.20   .           216(15)     0.066(4)     .         .          .
  3483.20   .           238(15)     0.066(4)     .         .          .
  3484.20   .           231(15)     0.066(4)     .         .          .
  3485.20   .           263(16)     0.066(4)     .         .          .
  3486.20   .           261(16)     0.066(4)     .         .          .
  3487.20   .           262(16)     0.066(4)     .         .          .
  3488.20   .           247(16)     0.066(4)     .         .          .
  3489.20   .           245(16)     0.066(4)     .         .          .
  3490.20   .           215(15)     0.066(4)     .         .          .
  3491.20   .           243(16)     0.066(4)     .         .          .
  3492.20   .           243(16)     0.066(4)     .         .          .
  3493.20   .           222(15)     0.066(4)     .         .          .
  3494.20   .           255(16)     0.066(4)     .         .          .
  3495.20   .           230(15)     0.066(4)     .         .          .
  3496.20   .           243(16)     0.066(4)     .         .          .
  3497.20   .           251(16)     0.066(4)     .         .          .
  3498.20   .           234(15)     0.066(4)     .         .          .
  3499.20   .           277(17)     0.066(4)     .         .          .
  3500.20   .           260(16)     0.066(4)     .         .          .
  3501.20   .           244(15)     0.066(4)     .         .          .
  3502.30   .           249(15)     0.066(4)     .         .          .
  3503.40   .           229(14)     0.066(4)     .         .          .
  3504.50   .           228(14)     0.066(4)     .         .          .
  3505.60   .           237(15)     0.066(4)     .         .          .
  3506.70   .           255(15)     0.066(4)     .         .          .
  3507.8    .           228(14)     0.066(4)     .         .          .
  3508.9    .           223(14)     0.066(4)     .         .          .
  3510.0    .           257(15)     0.066(4)     .         .          .
  3511.1    .           237(15)     0.066(4)     .         .          .
  3512.2    .           238(15)     0.066(4)     .         .          .
  3513.3    .           248(15)     0.066(4)     .         .          .
  3514.4    .           234(15)     0.066(4)     .         .          .
  3515.5    .           240(15)     0.066(4)     .         .          .
  3516.6    .           243(15)     0.066(4)     .         .          .
  3517.7    .           225(14)     0.066(4)     .         .          .
  3518.8    .           262(15)     0.066(4)     .         .          .
  3519.9    .           239(15)     0.066(4)     .         .          .
  3521.0    .           237(15)     0.066(4)     .         .          .
  3522.1    .           254(15)     0.066(4)     .         .          .
  3523.2    .           233(15)     0.066(4)     .         .          .
  3524.3    .           246(15)     0.066(4)     .         .          .
  3525.4    .           239(15)     0.066(4)     .         .          .
  3526.5    .           240(15)     0.066(4)     .         .          .
  3527.6    .           240(15)     0.066(4)     .         .          .
  3528.7    .           248(15)     0.066(4)     .         .          .
  3529.8    .           240(15)     0.066(4)     .         .          .
  3530.9    .           268(16)     0.066(4)     .         .          .
  3532.0    .           272(16)     0.066(4)     .         .          .
  3533.1    .           219(14)     0.066(4)     .         .          .
  3534.2    .           249(15)     0.066(4)     .         .          .
  3535.3    .           275(16)     0.066(4)     .         .          .
  3536.4    .           268(16)     0.066(4)     .         .          .
  3537.5    .           253(15)     0.066(4)     .         .          .
  3538.6    .           241(15)     0.066(4)     .         .          .
  3539.7    .           253(15)     0.066(4)     .         .          .
  3540.8    .           248(15)     0.066(4)     .         .          .
  3541.9    .           240(15)     0.066(4)     .         .          .
  3543.0    .           263(15)     0.066(4)     .         .          .
  3544.1    .           235(15)     0.066(4)     .         .          .
  3545.2    .           246(15)     0.066(4)     .         .          .
  3546.3    .           268(16)     0.066(4)     .         .          .
  3547.4    .           288(16)     0.066(4)     .         .          .
  3548.5    .           244(15)     0.066(4)     .         .          .
  3549.6    .           215(14)     0.066(4)     .         .          .
  3550.7    .           259(15)     0.066(4)     .         .          .
  3551.8    .           238(15)     0.066(4)     .         .          .
  3552.9    .           247(15)     0.066(4)     .         .          .
  3554.0    .           254(15)     0.066(4)     .         .          .
  3555.1    .           250(15)     0.066(4)     .         .          .
  3556.2    .           254(15)     0.066(4)     .         .          .
  3557.3    .           285(16)     0.066(4)     .         .          .
  3558.4    .           235(15)     0.066(4)     .         .          .
  3559.5    .           250(15)     0.066(4)     .         .          .
  3560.6    .           265(16)     0.066(4)     .         .          .
  3561.7    .           256(15)     0.066(4)     .         .          .
  3562.8    .           267(16)     0.066(4)     .         .          .
  3563.9    .           245(15)     0.066(4)     .         .          .
  3565.0    .           265(16)     0.066(4)     .         .          .
  3566.1    .           244(15)     0.066(4)     .         .          .
  3567.2    .           248(15)     0.066(4)     .         .          .
  3568.3    .           265(16)     0.066(4)     .         .          .
  3569.4    .           245(15)     0.066(4)     .         .          .
  3570.5    .           261(15)     0.066(4)     .         .          .
  3571.6    .           214(14)     0.066(4)     .         .          .
  3572.7    .           282(16)     0.066(4)     .         .          .
  3573.8    .           287(16)     0.066(4)     .         .          .
  3574.9    .           258(15)     0.066(4)     .         .          .
  3576.0    .           246(15)     0.066(4)     .         .          .
  3577.1    .           239(15)     0.066(4)     .         .          .
  3578.2    .           237(15)     0.066(4)     .         .          .
  3579.3    .           245(15)     0.066(4)     .         .          .
  3580.4    .           227(14)     0.066(4)     .         .          .
  3581.5    .           235(15)     0.066(4)     .         .          .
  3582.6    .           253(15)     0.066(4)     .         .          .
  3583.7    .           262(15)     0.066(4)     .         .          .
  3584.8    .           255(15)     0.066(4)     .         .          .
  3585.9    .           225(14)     0.066(4)     .         .          .
  3587.0    .           248(15)     0.066(4)     .         .          .
  3588.1    .           255(15)     0.066(4)     .         .          .
  3589.2    .           252(15)     0.066(4)     .         .          .
  3590.3    .           245(15)     0.066(4)     .         .          .
  3591.4    .           246(15)     0.066(4)     .         .          .
  3592.5    .           251(15)     0.066(4)     .         .          .
  3593.6    .           266(16)     0.066(4)     .         .          .
  3594.7    .           280(16)     0.066(4)     .         .          .
  3595.8    .           238(15)     0.066(4)     .         .          .
  3596.9    .           239(15)     0.066(4)     .         .          .
  3598.0    .           249(15)     0.066(4)     .         .          .
  3599.1    .           242(15)     0.066(4)     .         .          .
  3600.2    .           268(16)     0.066(4)     .         .          .
  3601.3    .           256(15)     0.066(4)     .         .          .
  3602.4    .           255(15)     0.066(4)     .         .          .
  3603.5    .           255(15)     0.066(4)     .         .          .
  3604.6    .           266(16)     0.066(4)     .         .          .
  3605.7    .           273(16)     0.066(4)     .         .          .
  3606.8    .           273(16)     0.066(4)     .         .          .
  3607.9    .           253(15)     0.066(4)     .         .          .
  3609.0    .           254(15)     0.066(4)     .         .          .
  3610.1    .           255(15)     0.066(4)     .         .          .
  3611.2    .           292(16)     0.066(4)     .         .          .
  3612.3    .           243(15)     0.066(4)     .         .          .
  3613.4    .           242(15)     0.066(4)     .         .          .
  3614.5    .           268(16)     0.066(4)     .         .          .
  3615.6    .           240(15)     0.066(4)     .         .          .
  3616.7    .           259(15)     0.066(4)     .         .          .
  3617.8    .           265(16)     0.066(4)     .         .          .
  3618.9    .           260(15)     0.066(4)     .         .          .
  3620.0    .           245(15)     0.066(4)     .         .          .
  3621.1    .           267(16)     0.066(4)     .         .          .
  3622.2    .           226(14)     0.066(4)     .         .          .
  3623.3    .           275(16)     0.066(4)     .         .          .
  3624.4    .           259(15)     0.066(4)     .         .          .
  3625.5    .           280(16)     0.066(4)     .         .          .
  3626.6    .           251(15)     0.066(4)     .         .          .
  3627.7    .           264(15)     0.066(4)     .         .          .
  3628.8    .           266(16)     0.066(4)     .         .          .
  3629.9    .           250(15)     0.066(4)     .         .          .
  3631.0    .           273(16)     0.066(4)     .         .          .
  3632.1    .           232(15)     0.066(4)     .         .          .
  3633.2    .           245(15)     0.066(4)     .         .          .
  3634.3    .           248(15)     0.066(4)     .         .          .
  3635.4    .           246(15)     0.066(4)     .         .          .
  3636.5    .           278(16)     0.066(4)     .         .          .
  3637.6    .           268(16)     0.066(4)     .         .          .
  3638.7    .           241(15)     0.066(4)     .         .          .
  3639.8    .           258(15)     0.066(4)     .         .          .
  3640.9    .           253(15)     0.066(4)     .         .          .
  3642.0    .           232(15)     0.066(4)     .         .          .
  3643.1    .           255(15)     0.066(4)     .         .          .
  3644.2    .           252(15)     0.066(4)     .         .          .
  3645.3    .           272(16)     0.066(4)     .         .          .
  3646.4    .           272(16)     0.066(4)     .         .          .
  3647.5    .           232(15)     0.066(4)     .         .          .
  3648.6    .           259(15)     0.066(4)     .         .          .
  3649.7    .           259(15)     0.066(4)     .         .          .
  3650.8    .           267(16)     0.066(4)     .         .          .
  3651.9    .           265(16)     0.066(4)     .         .          .
  3653.0    .           266(16)     0.066(4)     .         .          .
  3654.1    .           238(15)     0.066(4)     .         .          .
  3655.2    .           294(16)     0.066(4)     .         .          .
  3656.3    .           259(15)     0.066(4)     .         .          .
  3657.4    .           269(16)     0.066(4)     .         .          .
  3658.5    .           274(16)     0.066(4)     .         .          .
  3659.6    .           255(15)     0.066(4)     .         .          .
  3660.7    .           278(16)     0.066(4)     .         .          .
  3661.8    .           284(16)     0.066(4)     .         .          .
  3662.9    .           235(15)     0.066(4)     .         .          .
  3664.0    .           272(16)     0.066(4)     .         .          .
  3665.1    .           269(16)     0.066(4)     .         .          .
  3666.2    .           264(15)     0.066(4)     .         .          .
  3667.3    .           274(16)     0.066(4)     .         .          .
  3668.4    .           267(16)     0.066(4)     .         .          .
  3669.5    .           247(15)     0.066(4)     .         .          .
  3670.6    .           265(16)     0.066(4)     .         .          .
  3671.7    .           265(16)     0.066(4)     .         .          .
  3672.8    .           256(15)     0.066(4)     .         .          .
  3673.9    .           275(16)     0.066(4)     .         .          .
  3675.0    .           258(15)     0.066(4)     .         .          .
  3676.1    .           275(16)     0.066(4)     .         .          .
  3677.2    .           268(16)     0.066(4)     .         .          .
  3678.3    .           263(15)     0.066(4)     .         .          .
  3679.4    .           265(16)     0.066(4)     .         .          .
  3680.5    .           265(16)     0.066(4)     .         .          .
  3681.6    .           278(16)     0.066(4)     .         .          .
  3682.7    .           256(15)     0.066(4)     .         .          .
  3683.8    .           285(16)     0.066(4)     .         .          .
  3684.9    .           285(16)     0.066(4)     .         .          .
  3686.0    .           267(16)     0.066(4)     .         .          .
  3687.1    .           248(15)     0.066(4)     .         .          .
  3688.2    .           252(15)     0.066(4)     .         .          .
  3689.3    .           255(15)     0.066(4)     .         .          .
  3690.4    .           281(16)     0.066(4)     .         .          .
  3691.5    .           267(16)     0.066(4)     .         .          .
  3692.6    .           260(15)     0.066(4)     .         .          .
  3693.7    .           262(15)     0.066(4)     .         .          .
  3694.8    .           266(16)     0.066(4)     .         .          .
  3695.9    .           236(15)     0.066(4)     .         .          .
  3697.0    .           285(16)     0.066(4)     .         .          .
  3698.1    .           263(15)     0.066(4)     .         .          .
  3699.2    .           299(16)     0.066(4)     .         .          .
  3700.3    .           254(15)     0.066(4)     .         .          .
  3701.4    .           268(16)     0.066(4)     .         .          .
  3702.5    .           270(16)     0.066(4)     .         .          .
  3703.6    .           276(16)     0.066(4)     .         .          .
  3704.7    .           278(16)     0.066(4)     .         .          .
  3705.8    .           246(15)     0.066(4)     .         .          .
  3706.9    .           245(15)     0.066(4)     .         .          .
  3708.0    .           254(15)     0.066(4)     .         .          .
  3709.1    .           277(16)     0.066(4)     .         .          .
  3710.2    .           254(15)     0.066(4)     .         .          .
  3711.3    .           284(16)     0.066(4)     .         .          .
  3712.4    .           260(15)     0.066(4)     .         .          .
  3713.5    .           264(15)     0.066(4)     .         .          .
  3714.6    .           268(16)     0.066(4)     .         .          .
  3715.7    .           255(15)     0.066(4)     .         .          .
  3716.8    .           270(16)     0.066(4)     .         .          .
  3717.9    .           278(16)     0.066(4)     .         .          .
  3719.0    .           245(15)     0.066(4)     .         .          .
  3720.1    .           264(15)     0.066(4)     .         .          .
  3721.2    .           257(15)     0.066(4)     .         .          .
  3722.3    .           278(16)     0.066(4)     .         .          .
  3723.4    .           248(15)     0.066(4)     .         .          .
  3724.5    .           255(15)     0.066(4)     .         .          .
  3725.6    .           235(15)     0.066(4)     .         .          .
  3726.7    .           274(16)     0.066(4)     .         .          .
  3727.8    .           264(15)     0.066(4)     .         .          .
  3728.9    .           257(15)     0.066(4)     .         .          .
  3730.0    .           259(15)     0.066(4)     .         .          .
  3731.1    .           271(16)     0.066(4)     .         .          .
  3732.2    .           274(16)     0.066(4)     .         .          .
  3733.3    .           252(15)     0.066(4)     .         .          .
  3734.4    .           296(16)     0.066(4)     .         .          .
  3735.5    .           249(15)     0.066(4)     .         .          .
  3736.6    .           243(15)     0.066(4)     .         .          .
  3737.7    .           266(16)     0.066(4)     .         .          .
  3738.8    .           254(15)     0.066(4)     .         .          .
  3739.9    .           283(16)     0.066(4)     .         .          .
  3741.0    .           256(15)     0.066(4)     .         .          .
  3742.1    .           233(15)     0.066(4)     .         .          .
  3743.2    .           242(15)     0.066(4)     .         .          .
  3744.3    .           252(15)     0.066(4)     .         .          .
  3745.4    .           285(16)     0.066(4)     .         .          .
  3746.5    .           251(15)     0.066(4)     .         .          .
  3747.6    .           271(16)     0.066(4)     .         .          .
  3748.7    .           275(16)     0.066(4)     .         .          .
  3749.8    .           275(16)     0.066(4)     .         .          .
  3750.9    .           270(16)     0.066(4)     .         .          .
  3752.0    .           265(16)     0.066(4)     .         .          .
  3753.1    .           251(15)     0.066(4)     .         .          .
  3754.2    .           270(16)     0.066(4)     .         .          .
  3755.3    .           292(16)     0.066(4)     .         .          .
  3756.4    .           261(15)     0.066(4)     .         .          .
  3757.5    .           275(16)     0.066(4)     .         .          .
  3758.6    .           266(16)     0.066(4)     .         .          .
  3759.7    .           240(15)     0.066(4)     .         .          .
  3760.8    .           254(15)     0.066(4)     .         .          .
  3761.9    .           254(15)     0.066(4)     .         .          .
  3763.0    .           261(15)     0.066(4)     .         .          .
  3764.1    .           244(15)     0.066(4)     .         .          .
  3765.2    .           270(16)     0.066(4)     .         .          .
  3766.3    .           276(16)     0.066(4)     .         .          .
  3767.4    .           288(16)     0.066(4)     .         .          .
  3768.5    .           250(15)     0.066(4)     .         .          .
  3769.6    .           238(15)     0.066(4)     .         .          .
  3770.7    .           259(15)     0.066(4)     .         .          .
  3771.8    .           288(16)     0.066(4)     .         .          .
  3772.9    .           264(15)     0.066(4)     .         .          .
  3774.0    .           253(15)     0.066(4)     .         .          .
  3775.1    .           306(17)     0.066(4)     .         .          .
  3776.2    .           262(15)     0.066(4)     .         .          .
  3777.3    .           246(15)     0.066(4)     .         .          .
  3778.4    .           265(16)     0.066(4)     .         .          .
  3779.5    .           267(16)     0.066(4)     .         .          .
  3780.6    .           265(16)     0.066(4)     .         .          .
  3781.7    .           264(15)     0.066(4)     .         .          .
  3782.8    .           250(15)     0.066(4)     .         .          .
  3783.9    .           266(16)     0.066(4)     .         .          .
  3785.0    .           273(16)     0.066(4)     .         .          .
  3786.1    .           289(16)     0.066(4)     .         .          .
  3787.2    .           271(16)     0.066(4)     .         .          .
  3788.3    .           255(15)     0.066(4)     .         .          .
  3789.4    .           255(15)     0.066(4)     .         .          .
  3790.5    .           306(17)     0.066(4)     .         .          .
  3791.6    .           261(15)     0.066(4)     .         .          .
  3792.7    .           282(16)     0.066(4)     .         .          .
  3793.8    .           280(16)     0.066(4)     .         .          .
  3794.9    .           248(15)     0.066(4)     .         .          .
  3796.0    .           261(15)     0.066(4)     .         .          .
  3797.1    .           265(16)     0.066(4)     .         .          .
  3798.2    .           258(15)     0.066(4)     .         .          .
  3799.3    .           283(16)     0.066(4)     .         .          .
  3800.4    .           278(16)     0.066(4)     .         .          .
  3801.5    .           277(16)     0.066(4)     .         .          .
  3802.6    .           279(16)     0.066(4)     .         .          .
  3803.7    .           269(16)     0.066(4)     .         .          .
  3804.8    .           295(16)     0.066(4)     .         .          .
  3805.9    .           252(15)     0.066(4)     .         .          .
  3807.0    .           249(15)     0.066(4)     .         .          .
  3808.1    .           246(15)     0.066(4)     .         .          .
  3809.2    .           264(15)     0.066(4)     .         .          .
  3810.3    .           239(15)     0.066(4)     .         .          .
  3811.4    .           267(16)     0.066(4)     .         .          .
  3812.5    .           281(16)     0.066(4)     .         .          .
  3813.6    .           275(16)     0.066(4)     .         .          .
  3814.7    .           261(15)     0.066(4)     .         .          .
  3815.8    .           269(16)     0.066(4)     .         .          .
  3816.9    .           255(15)     0.066(4)     .         .          .
  3818.0    .           253(15)     0.066(4)     .         .          .
  3819.1    .           268(16)     0.066(4)     .         .          .
  3820.2    .           263(15)     0.066(4)     .         .          .
  3821.3    .           257(15)     0.066(4)     .         .          .
  3822.4    .           261(15)     0.066(4)     .         .          .
  3823.5    .           265(16)     0.066(4)     .         .          .
  3824.6    .           249(15)     0.066(4)     .         .          .
  3825.7    .           271(16)     0.066(4)     .         .          .
  3826.8    .           267(16)     0.066(4)     .         .          .
  3827.9    .           276(16)     0.066(4)     .         .          .
  3829.0    .           275(16)     0.066(4)     .         .          .
  3830.1    .           290(16)     0.066(4)     .         .          .
  3831.2    .           265(16)     0.066(4)     .         .          .
  3832.3    .           249(15)     0.066(4)     .         .          .
  3833.4    .           299(16)     0.066(4)     .         .          .
  3834.5    .           259(15)     0.066(4)     .         .          .
  3835.7    .           252(15)     0.066(4)     .         .          .
  3836.9    .           283(15)     0.066(4)     .         .          .
  3838.1    .           247(14)     0.066(4)     .         .          .
  3839.3    .           278(15)     0.066(4)     .         .          .
  3840.5    .           269(15)     0.066(4)     .         .          .
  3841.7    .           285(15)     0.066(4)     .         .          .
  3842.9    .           257(15)     0.066(4)     .         .          .
  3844.1    .           259(15)     0.066(4)     .         .          .
  3845.3    .           263(15)     0.066(4)     .         .          .
  3846.5    .           244(14)     0.066(4)     .         .          .
  3847.7    .           286(15)     0.066(4)     .         .          .
  3848.9    .           268(15)     0.066(4)     .         .          .
  3850.1    .           274(15)     0.066(4)     .         .          .
  3851.3    .           263(15)     0.066(4)     .         .          .
  3852.5    .           280(15)     0.066(4)     .         .          .
  3853.7    .           283(15)     0.066(4)     .         .          .
  3854.9    .           282(15)     0.066(4)     .         .          .
  3856.1    .           282(15)     0.066(4)     .         .          .
  3857.3    .           249(14)     0.066(4)     .         .          .
  3858.5    .           259(15)     0.066(4)     .         .          .
  3859.7    .           292(16)     0.066(4)     .         .          .
  3860.9    .           252(15)     0.066(4)     .         .          .
  3862.1    .           263(15)     0.066(4)     .         .          .
  3863.3    .           294(16)     0.066(4)     .         .          .
  3864.5    .           263(15)     0.066(4)     .         .          .
  3865.7    .           257(15)     0.066(4)     .         .          .
  3866.9    .           258(15)     0.066(4)     .         .          .
  3868.1    .           253(15)     0.066(4)     .         .          .
  3869.3    .           262(15)     0.066(4)     .         .          .
  3870.5    .           273(15)     0.066(4)     .         .          .
  3871.7    .           248(14)     0.066(4)     .         .          .
  3872.9    .           283(15)     0.066(4)     .         .          .
  3874.1    .           288(15)     0.066(4)     .         .          .
  3875.3    .           255(15)     0.066(4)     .         .          .
  3876.5    .           261(15)     0.066(4)     .         .          .
  3877.7    .           262(15)     0.066(4)     .         .          .
  3878.9    .           270(15)     0.066(4)     .         .          .
  3880.1    .           294(16)     0.066(4)     .         .          .
  3881.3    .           244(14)     0.066(4)     .         .          .
  3882.5    .           268(15)     0.066(4)     .         .          .
  3883.7    .           254(15)     0.066(4)     .         .          .
  3884.9    .           303(16)     0.066(4)     .         .          .
  3886.1    .           278(15)     0.066(4)     .         .          .
  3887.3    .           266(15)     0.066(4)     .         .          .
  3888.5    .           272(15)     0.066(4)     .         .          .
  3889.7    .           244(14)     0.066(4)     .         .          .
  3890.9    .           264(15)     0.066(4)     .         .          .
  3892.1    .           281(15)     0.066(4)     .         .          .
  3893.3    .           281(15)     0.066(4)     .         .          .
  3894.5    .           276(15)     0.066(4)     .         .          .
  3895.7    .           273(15)     0.066(4)     .         .          .
  3896.9    .           273(15)     0.066(4)     .         .          .
  3898.1    .           267(15)     0.066(4)     .         .          .
  3899.3    .           265(15)     0.066(4)     .         .          .
  3900.5    .           268(15)     0.066(4)     .         .          .
  3901.7    .           288(15)     0.066(4)     .         .          .
  3902.9    .           251(14)     0.066(4)     .         .          .
  3904.1    .           274(15)     0.066(4)     .         .          .
  3905.3    .           251(14)     0.066(4)     .         .          .
  3906.5    .           270(15)     0.066(4)     .         .          .
  3907.7    .           260(15)     0.066(4)     .         .          .
  3908.9    .           275(15)     0.066(4)     .         .          .
  3910.1    .           272(15)     0.066(4)     .         .          .
  3911.3    .           293(16)     0.066(4)     .         .          .
  3912.5    .           294(16)     0.066(4)     .         .          .
  3913.7    .           268(15)     0.066(4)     .         .          .
  3914.9    .           252(15)     0.066(4)     .         .          .
  3916.1    .           244(14)     0.066(4)     .         .          .
  3917.3    .           270(15)     0.066(4)     .         .          .
  3918.5    .           258(15)     0.066(4)     .         .          .
  3919.7    .           288(16)     0.066(4)     .         .          .
  3920.9    .           278(15)     0.066(4)     .         .          .
  3922.1    .           251(14)     0.066(4)     .         .          .
  3923.3    .           254(15)     0.066(4)     .         .          .
  3924.5    .           260(15)     0.066(4)     .         .          .
  3925.7    .           267(15)     0.066(4)     .         .          .
  3926.9    .           286(15)     0.066(4)     .         .          .
  3928.1    .           268(15)     0.066(4)     .         .          .
  3929.3    .           278(15)     0.066(4)     .         .          .
  3930.5    .           289(16)     0.066(4)     .         .          .
  3931.7    .           274(15)     0.066(4)     .         .          .
  3932.9    .           260(15)     0.066(4)     .         .          .
  3934.1    .           258(15)     0.066(4)     .         .          .
  3935.3    .           271(15)     0.066(4)     .         .          .
  3936.5    .           246(14)     0.066(4)     .         .          .
  3937.7    .           262(15)     0.066(4)     .         .          .
  3938.9    .           273(15)     0.066(4)     .         .          .
  3940.1    .           288(16)     0.066(4)     .         .          .
  3941.3    .           297(16)     0.066(4)     .         .          .
  3942.5    .           294(16)     0.066(4)     .         .          .
  3943.7    .           278(15)     0.066(4)     .         .          .
  3944.9    .           257(15)     0.066(4)     .         .          .
  3946.1    .           261(15)     0.066(4)     .         .          .
  3947.3    .           244(14)     0.066(4)     .         .          .
  3948.5    .           268(15)     0.066(4)     .         .          .
  3949.7    .           286(15)     0.066(4)     .         .          .
  3950.9    .           272(15)     0.066(4)     .         .          .
  3952.1    .           287(15)     0.066(4)     .         .          .
  3953.3    .           284(15)     0.066(4)     .         .          .
  3954.5    .           286(15)     0.066(4)     .         .          .
  3955.7    .           276(15)     0.066(4)     .         .          .
  3956.9    .           278(15)     0.066(4)     .         .          .
  3958.1    .           255(15)     0.066(4)     .         .          .
  3959.3    .           260(15)     0.066(4)     .         .          .
  3960.5    .           297(16)     0.066(4)     .         .          .
  3961.7    .           241(14)     0.066(4)     .         .          .
  3962.9    .           262(15)     0.066(4)     .         .          .
  3964.1    .           289(16)     0.066(4)     .         .          .
  3965.3    .           272(15)     0.066(4)     .         .          .
  3966.5    .           301(16)     0.066(4)     .         .          .
  3967.7    .           270(15)     0.066(4)     .         .          .
  3968.9    .           282(15)     0.066(4)     .         .          .
  3970.1    .           288(15)     0.066(4)     .         .          .
  3971.3    .           294(16)     0.066(4)     .         .          .
  3972.5    .           241(14)     0.066(4)     .         .          .
  3973.7    .           258(15)     0.066(4)     .         .          .
  3974.9    .           285(15)     0.066(4)     .         .          .
  3976.1    .           245(14)     0.066(4)     .         .          .
  3977.3    .           246(14)     0.066(4)     .         .          .
  3978.5    .           253(15)     0.066(4)     .         .          .
  3979.7    .           273(15)     0.066(4)     .         .          .
  3980.9    .           274(15)     0.066(4)     .         .          .
  3982.1    .           259(15)     0.066(4)     .         .          .
  3983.3    .           263(15)     0.066(4)     .         .          .
  3984.5    .           261(15)     0.066(4)     .         .          .
  3985.7    .           258(15)     0.066(4)     .         .          .
  3986.9    .           286(15)     0.066(4)     .         .          .
  3988.1    .           313(16)     0.066(4)     .         .          .
  3989.3    .           306(16)     0.066(4)     .         .          .
  3990.5    .           281(15)     0.066(4)     .         .          .
  3991.7    .           255(15)     0.066(4)     .         .          .
  3992.9    .           274(15)     0.066(4)     .         .          .
  3994.1    .           280(15)     0.066(4)     .         .          .
  3995.3    .           261(15)     0.066(4)     .         .          .
  3996.5    .           297(16)     0.066(4)     .         .          .
  3997.7    .           266(15)     0.066(4)     .         .          .
  3998.9    .           286(15)     0.066(4)     .         .          .
  4000.1    .           250(14)     0.066(4)     .         .          .
  4001.3    .           253(15)     0.066(4)     .         .          .
  4002.5    .           264(15)     0.066(4)     .         .          .
  4003.7    .           285(15)     0.066(4)     .         .          .
  4004.9    .           274(15)     0.066(4)     .         .          .
  4006.1    .           278(15)     0.066(4)     .         .          .
  4007.3    .           279(15)     0.066(4)     .         .          .
  4008.5    .           267(15)     0.066(4)     .         .          .
  4009.7    .           290(16)     0.066(4)     .         .          .
  4010.9    .           293(16)     0.066(4)     .         .          .
  4012.1    .           280(15)     0.066(4)     .         .          .
  4013.3    .           270(15)     0.066(4)     .         .          .
  4014.5    .           278(15)     0.066(4)     .         .          .
  4015.7    .           275(15)     0.066(4)     .         .          .
  4016.9    .           299(16)     0.066(4)     .         .          .
  4018.1    .           269(15)     0.066(4)     .         .          .
  4019.3    .           282(15)     0.066(4)     .         .          .
  4020.5    .           288(16)     0.066(4)     .         .          .
  4021.7    .           273(15)     0.066(4)     .         .          .
  4022.9    .           290(16)     0.066(4)     .         .          .
  4024.1    .           290(16)     0.066(4)     .         .          .
  4025.3    .           271(15)     0.066(4)     .         .          .
  4026.5    .           314(16)     0.066(4)     .         .          .
  4027.7    .           283(15)     0.066(4)     .         .          .
  4028.9    .           310(16)     0.066(4)     .         .          .
  4030.1    .           245(14)     0.066(4)     .         .          .
  4031.3    .           273(15)     0.066(4)     .         .          .
  4032.5    .           307(16)     0.066(4)     .         .          .
  4033.7    .           278(15)     0.066(4)     .         .          .
  4034.9    .           292(16)     0.066(4)     .         .          .
  4036.1    .           270(15)     0.066(4)     .         .          .
  4037.3    .           306(16)     0.066(4)     .         .          .
  4038.5    .           287(15)     0.066(4)     .         .          .
  4039.7    .           302(16)     0.066(4)     .         .          .
  4040.9    .           290(16)     0.066(4)     .         .          .
  4042.1    .           280(15)     0.066(4)     .         .          .
  4043.3    .           269(15)     0.066(4)     .         .          .
  4044.5    .           335(17)     0.066(4)     .         .          .
  4045.7    .           286(15)     0.066(4)     .         .          .
  4046.9    .           287(15)     0.066(4)     .         .          .
  4048.1    .           290(16)     0.066(4)     .         .          .
  4049.3    .           287(15)     0.066(4)     .         .          .
  4050.5    .           260(15)     0.066(4)     .         .          .
  4051.7    .           303(16)     0.066(4)     .         .          .
  4052.9    .           290(16)     0.066(4)     .         .          .
  4054.1    .           302(16)     0.066(4)     .         .          .
  4055.3    .           285(15)     0.066(4)     .         .          .
  4056.5    .           281(15)     0.066(4)     .         .          .
  4057.7    .           271(15)     0.066(4)     .         .          .
  4058.9    .           286(15)     0.066(4)     .         .          .
  4060.1    .           293(16)     0.066(4)     .         .          .
  4061.3    .           269(15)     0.066(4)     .         .          .
  4062.5    .           283(15)     0.066(4)     .         .          .
  4063.7    .           294(16)     0.066(4)     .         .          .
  4064.9    .           258(15)     0.066(4)     .         .          .
  4066.1    .           285(15)     0.066(4)     .         .          .
  4067.3    .           259(15)     0.066(4)     .         .          .
  4068.5    .           298(16)     0.066(4)     .         .          .
  4069.7    .           286(15)     0.066(4)     .         .          .
  4070.9    .           307(16)     0.066(4)     .         .          .
  4072.1    .           284(15)     0.066(4)     .         .          .
  4073.3    .           325(16)     0.066(4)     .         .          .
  4074.5    .           273(15)     0.066(4)     .         .          .
  4075.7    .           286(15)     0.066(4)     .         .          .
  4076.9    .           316(16)     0.066(4)     .         .          .
  4078.1    .           273(15)     0.066(4)     .         .          .
  4079.3    .           268(15)     0.066(4)     .         .          .
  4080.5    .           263(15)     0.066(4)     .         .          .
  4081.7    .           299(16)     0.066(4)     .         .          .
  4082.9    .           259(15)     0.066(4)     .         .          .
  4084.1    .           297(16)     0.066(4)     .         .          .
  4085.3    .           302(16)     0.066(4)     .         .          .
  4086.5    .           288(16)     0.066(4)     .         .          .
  4087.7    .           263(15)     0.066(4)     .         .          .
  4088.9    .           291(16)     0.066(4)     .         .          .
  4090.1    .           268(15)     0.066(4)     .         .          .
  4091.3    .           300(16)     0.066(4)     .         .          .
  4092.5    .           305(16)     0.066(4)     .         .          .
  4093.7    .           283(15)     0.066(4)     .         .          .
  4094.9    .           313(16)     0.066(4)     .         .          .
  4096.1    .           271(15)     0.066(4)     .         .          .
  4097.3    .           285(15)     0.066(4)     .         .          .
  4098.5    .           279(15)     0.066(4)     .         .          .
  4099.7    .           279(15)     0.066(4)     .         .          .
  4100.9    .           279(15)     0.066(4)     .         .          .
  4102.1    .           262(15)     0.066(4)     .         .          .
  4103.3    .           285(15)     0.066(4)     .         .          .
  4104.5    .           305(16)     0.066(4)     .         .          .
  4105.7    .           307(16)     0.066(4)     .         .          .
  4106.9    .           311(16)     0.066(4)     .         .          .
  4108.1    .           323(16)     0.066(4)     .         .          .
  4109.3    .           298(16)     0.066(4)     .         .          .
  4110.5    .           287(15)     0.066(4)     .         .          .
  4111.7    .           340(17)     0.066(4)     .         .          .
  4112.9    .           283(15)     0.066(4)     .         .          .
  4114.1    .           298(16)     0.066(4)     .         .          .
  4115.3    .           277(15)     0.066(4)     .         .          .
  4116.5    .           286(15)     0.066(4)     .         .          .
  4117.7    .           296(16)     0.066(4)     .         .          .
  4118.9    .           299(16)     0.066(4)     .         .          .
  4120.1    .           280(15)     0.066(4)     .         .          .
  4121.3    .           306(16)     0.066(4)     .         .          .
  4122.5    .           305(16)     0.066(4)     .         .          .
  4123.7    .           327(16)     0.066(4)     .         .          .
  4124.9    .           283(15)     0.066(4)     .         .          .
  4126.1    .           261(15)     0.066(4)     .         .          .
  4127.3    .           305(16)     0.066(4)     .         .          .
  4128.5    .           294(16)     0.066(4)     .         .          .
  4129.7    .           317(16)     0.066(4)     .         .          .
  4130.9    .           309(16)     0.066(4)     .         .          .
  4132.1    .           290(16)     0.066(4)     .         .          .
  4133.3    .           313(16)     0.066(4)     .         .          .
  4134.5    .           306(16)     0.066(4)     .         .          .
  4135.7    .           286(15)     0.066(4)     .         .          .
  4136.9    .           288(15)     0.066(4)     .         .          .
  4138.1    .           281(15)     0.066(4)     .         .          .
  4139.3    .           301(16)     0.066(4)     .         .          .
  4140.5    .           303(16)     0.066(4)     .         .          .
  4141.7    .           314(16)     0.066(4)     .         .          .
  4142.9    .           300(16)     0.066(4)     .         .          .
  4144.1    .           303(16)     0.066(4)     .         .          .
  4145.3    .           308(16)     0.066(4)     .         .          .
  4146.5    .           299(16)     0.066(4)     .         .          .
  4147.7    .           305(16)     0.066(4)     .         .          .
  4148.9    .           303(16)     0.066(4)     .         .          .
  4150.1    .           324(16)     0.066(4)     .         .          .
  4151.3    .           268(15)     0.066(4)     .         .          .
  4152.5    .           272(15)     0.066(4)     .         .          .
  4153.7    .           278(15)     0.066(4)     .         .          .
  4154.9    .           298(16)     0.066(4)     .         .          .
  4156.1    .           312(16)     0.066(4)     .         .          .
  4157.3    .           298(16)     0.066(4)     .         .          .
  4158.5    .           293(16)     0.066(4)     .         .          .
  4159.7    .           301(16)     0.066(4)     .         .          .
  4160.9    .           299(16)     0.066(4)     .         .          .
  4162.1    .           311(16)     0.066(4)     .         .          .
  4163.3    .           285(15)     0.066(4)     .         .          .
  4164.5    .           274(15)     0.066(4)     .         .          .
  4165.7    .           332(17)     0.066(4)     .         .          .
  4166.9    .           296(16)     0.066(4)     .         .          .
  4168.1    .           274(15)     0.066(4)     .         .          .
  4169.4    .           298(15)     0.066(4)     .         .          .
  4170.7    .           287(15)     0.066(4)     .         .          .
  4172.0    .           275(15)     0.066(4)     .         .          .
  4173.3    .           298(15)     0.066(4)     .         .          .
  4174.6    .           298(15)     0.066(4)     .         .          .
  4175.9    .           307(15)     0.066(4)     .         .          .
  4177.2    .           288(15)     0.066(4)     .         .          .
  4178.5    .           325(16)     0.066(4)     .         .          .
  4179.8    .           305(15)     0.066(4)     .         .          .
  4181.1    .           324(16)     0.066(4)     .         .          .
  4182.4    .           282(15)     0.066(4)     .         .          .
  4183.7    .           322(16)     0.066(4)     .         .          .
  4185.0    .           293(15)     0.066(4)     .         .          .
  4186.3    .           331(16)     0.066(4)     .         .          .
  4187.6    .           319(16)     0.066(4)     .         .          .
  4188.9    .           278(15)     0.066(4)     .         .          .
  4190.2    .           289(15)     0.066(4)     .         .          .
  4191.5    .           278(15)     0.066(4)     .         .          .
  4192.8    .           279(15)     0.066(4)     .         .          .
  4194.1    .           297(15)     0.066(4)     .         .          .
  4195.4    .           309(15)     0.066(4)     .         .          .
  4196.7    .           292(15)     0.066(4)     .         .          .
  4198.0    .           286(15)     0.066(4)     .         .          .
  4199.3    .           344(16)     0.066(4)     .         .          .
  4200.6    .           315(16)     0.066(4)     .         .          .
  4201.9    .           293(15)     0.066(4)     .         .          .
  4203.2    .           309(15)     0.066(4)     .         .          .
  4204.5    .           312(15)     0.066(4)     .         .          .
  4205.8    .           331(16)     0.066(4)     .         .          .
  4207.1    .           275(15)     0.066(4)     .         .          .
  4208.4    .           305(15)     0.066(4)     .         .          .
  4209.7    .           277(15)     0.066(4)     .         .          .
  4211.0    .           323(16)     0.066(4)     .         .          .
  4212.3    .           325(16)     0.066(4)     .         .          .
  4213.6    .           286(15)     0.066(4)     .         .          .
  4214.9    .           302(15)     0.066(4)     .         .          .
  4216.2    .           306(15)     0.066(4)     .         .          .
  4217.5    .           285(15)     0.066(4)     .         .          .
  4218.8    .           294(15)     0.066(4)     .         .          .
  4220.1    .           295(15)     0.066(4)     .         .          .
  4221.4    .           304(15)     0.066(4)     .         .          .
  4222.7    .           307(15)     0.066(4)     .         .          .
  4224.0    .           332(16)     0.066(4)     .         .          .
  4225.3    .           302(15)     0.066(4)     .         .          .
  4226.6    .           335(16)     0.066(4)     .         .          .
  4227.9    .           312(15)     0.066(4)     .         .          .
  4229.2    .           325(16)     0.066(4)     .         .          .
  4230.5    .           337(16)     0.066(4)     .         .          .
  4231.8    .           296(15)     0.066(4)     .         .          .
  4233.1    .           302(15)     0.066(4)     .         .          .
  4234.4    .           282(15)     0.066(4)     .         .          .
  4235.7    .           305(15)     0.066(4)     .         .          .
  4237.0    .           296(15)     0.066(4)     .         .          .
  4238.3    .           288(15)     0.066(4)     .         .          .
  4239.6    .           298(15)     0.066(4)     .         .          .
  4240.9    .           315(16)     0.066(4)     .         .          .
  4242.2    .           291(15)     0.066(4)     .         .          .
  4243.5    .           308(15)     0.066(4)     .         .          .
  4244.8    .           291(15)     0.066(4)     .         .          .
  4246.1    .           304(15)     0.066(4)     .         .          .
  4247.4    .           325(16)     0.066(4)     .         .          .
  4248.7    .           294(15)     0.066(4)     .         .          .
  4250.0    .           332(16)     0.066(4)     .         .          .
  4251.3    .           318(16)     0.066(4)     .         .          .
  4252.6    .           325(16)     0.066(4)     .         .          .
  4253.9    .           288(15)     0.066(4)     .         .          .
  4255.2    .           308(15)     0.066(4)     .         .          .
  4256.5    .           302(15)     0.066(4)     .         .          .
  4257.8    .           308(15)     0.066(4)     .         .          .
  4259.1    .           335(16)     0.066(4)     .         .          .
  4260.4    .           295(15)     0.066(4)     .         .          .
  4261.7    .           285(15)     0.066(4)     .         .          .
  4263.0    .           271(14)     0.066(4)     .         .          .
  4264.3    .           331(16)     0.066(4)     .         .          .
  4265.6    .           311(15)     0.066(4)     .         .          .
  4266.9    .           318(16)     0.066(4)     .         .          .
  4268.2    .           325(16)     0.066(4)     .         .          .
  4269.5    .           347(16)     0.066(4)     .         .          .
  4270.8    .           295(15)     0.066(4)     .         .          .
  4272.1    .           297(15)     0.066(4)     .         .          .
  4273.4    .           324(16)     0.066(4)     .         .          .
  4274.7    .           333(16)     0.066(4)     .         .          .
  4276.0    .           328(16)     0.066(4)     .         .          .
  4277.3    .           321(16)     0.066(4)     .         .          .
  4278.6    .           336(16)     0.066(4)     .         .          .
  4279.9    .           302(15)     0.066(4)     .         .          .
  4281.2    .           326(16)     0.066(4)     .         .          .
  4282.5    .           295(15)     0.066(4)     .         .          .
  4283.8    .           329(16)     0.066(4)     .         .          .
  4285.1    .           296(15)     0.066(4)     .         .          .
  4286.4    .           324(16)     0.066(4)     .         .          .
  4287.7    .           310(15)     0.066(4)     .         .          .
  4289.0    .           302(15)     0.066(4)     .         .          .
  4290.3    .           338(16)     0.066(4)     .         .          .
  4291.6    .           345(16)     0.066(4)     .         .          .
  4292.9    .           348(16)     0.066(4)     .         .          .
  4294.2    .           328(16)     0.066(4)     .         .          .
  4295.5    .           311(15)     0.066(4)     .         .          .
  4296.8    .           312(15)     0.066(4)     .         .          .
  4298.1    .           300(15)     0.066(4)     .         .          .
  4299.4    .           298(15)     0.066(4)     .         .          .
  4300.7    .           288(15)     0.066(4)     .         .          .
  4302.0    .           299(15)     0.066(4)     .         .          .
  4303.3    .           371(17)     0.066(4)     .         .          .
  4304.6    .           328(16)     0.066(4)     .         .          .
  4305.9    .           309(15)     0.066(4)     .         .          .
  4307.2    .           319(16)     0.066(4)     .         .          .
  4308.5    .           308(15)     0.066(4)     .         .          .
  4309.8    .           349(16)     0.066(4)     .         .          .
  4311.1    .           328(16)     0.066(4)     .         .          .
  4312.4    .           322(16)     0.066(4)     .         .          .
  4313.7    .           323(16)     0.066(4)     .         .          .
  4315.0    .           318(16)     0.066(4)     .         .          .
  4316.3    .           292(15)     0.066(4)     .         .          .
  4317.6    .           348(16)     0.066(4)     .         .          .
  4318.9    .           305(15)     0.066(4)     .         .          .
  4320.2    .           300(15)     0.066(4)     .         .          .
  4321.5    .           292(15)     0.066(4)     .         .          .
  4322.8    .           318(16)     0.066(4)     .         .          .
  4324.1    .           303(15)     0.066(4)     .         .          .
  4325.4    .           325(16)     0.066(4)     .         .          .
  4326.7    .           306(15)     0.066(4)     .         .          .
  4328.0    .           334(16)     0.066(4)     .         .          .
  4329.3    .           341(16)     0.066(4)     .         .          .
  4330.6    .           328(16)     0.066(4)     .         .          .
  4331.9    .           327(16)     0.066(4)     .         .          .
  4333.2    .           329(16)     0.066(4)     .         .          .
  4334.5    .           326(16)     0.066(4)     .         .          .
  4335.8    .           328(16)     0.066(4)     .         .          .
  4337.1    .           338(16)     0.066(4)     .         .          .
  4338.4    .           320(16)     0.066(4)     .         .          .
  4339.7    .           325(16)     0.066(4)     .         .          .
  4341.0    .           335(16)     0.066(4)     .         .          .
  4342.3    .           319(16)     0.066(4)     .         .          .
  4343.6    .           320(16)     0.066(4)     .         .          .
  4344.9    .           311(15)     0.066(4)     .         .          .
  4346.2    .           317(16)     0.066(4)     .         .          .
  4347.5    .           310(15)     0.066(4)     .         .          .
  4348.8    .           345(16)     0.066(4)     .         .          .
  4350.1    .           320(16)     0.066(4)     .         .          .
  4351.4    .           295(15)     0.066(4)     .         .          .
  4352.7    .           294(15)     0.066(4)     .         .          .
  4354.0    .           295(15)     0.066(4)     .         .          .
  4355.3    .           305(15)     0.066(4)     .         .          .
  4356.6    .           307(15)     0.066(4)     .         .          .
  4357.9    .           324(16)     0.066(4)     .         .          .
  4359.2    .           315(16)     0.066(4)     .         .          .
  4360.5    .           319(16)     0.066(4)     .         .          .
  4361.8    .           308(15)     0.066(4)     .         .          .
  4363.1    .           350(16)     0.066(4)     .         .          .
  4364.4    .           295(15)     0.066(4)     .         .          .
  4365.7    .           300(15)     0.066(4)     .         .          .
  4367.0    .           345(16)     0.066(4)     .         .          .
  4368.3    .           309(15)     0.066(4)     .         .          .
  4369.6    .           355(17)     0.066(4)     .         .          .
  4370.9    .           340(16)     0.066(4)     .         .          .
  4372.2    .           326(16)     0.066(4)     .         .          .
  4373.5    .           352(16)     0.066(4)     .         .          .
  4374.8    .           315(16)     0.066(4)     .         .          .
  4376.1    .           351(16)     0.066(4)     .         .          .
  4377.4    .           326(16)     0.066(4)     .         .          .
  4378.7    .           325(16)     0.066(4)     .         .          .
  4380.0    .           346(16)     0.066(4)     .         .          .
  4381.3    .           317(16)     0.066(4)     .         .          .
  4382.6    .           308(15)     0.066(4)     .         .          .
  4383.9    .           317(16)     0.066(4)     .         .          .
  4385.2    .           301(15)     0.066(4)     .         .          .
  4386.5    .           344(16)     0.066(4)     .         .          .
  4387.8    .           332(16)     0.066(4)     .         .          .
  4389.1    .           342(16)     0.066(4)     .         .          .
  4390.4    .           308(15)     0.066(4)     .         .          .
  4391.7    .           324(16)     0.066(4)     .         .          .
  4393.0    .           318(16)     0.066(4)     .         .          .
  4394.3    .           318(16)     0.066(4)     .         .          .
  4395.6    .           332(16)     0.066(4)     .         .          .
  4396.9    .           335(16)     0.066(4)     .         .          .
  4398.2    .           341(16)     0.066(4)     .         .          .
  4399.5    .           289(15)     0.066(4)     .         .          .
  4400.8    .           341(16)     0.066(4)     .         .          .
  4402.1    .           296(15)     0.066(4)     .         .          .
  4403.4    .           341(16)     0.066(4)     .         .          .
  4404.7    .           334(16)     0.066(4)     .         .          .
  4406.0    .           302(15)     0.066(4)     .         .          .
  4407.3    .           312(15)     0.066(4)     .         .          .
  4408.6    .           322(16)     0.066(4)     .         .          .
  4409.9    .           316(16)     0.066(4)     .         .          .
  4411.2    .           283(15)     0.066(4)     .         .          .
  4412.5    .           322(16)     0.066(4)     .         .          .
  4413.8    .           315(16)     0.066(4)     .         .          .
  4415.1    .           322(16)     0.066(4)     .         .          .
  4416.4    .           333(16)     0.066(4)     .         .          .
  4417.7    .           308(15)     0.066(4)     .         .          .
  4419.0    .           325(16)     0.066(4)     .         .          .
  4420.3    .           332(16)     0.066(4)     .         .          .
  4421.6    .           317(16)     0.066(4)     .         .          .
  4422.9    .           312(15)     0.066(4)     .         .          .
  4424.2    .           321(16)     0.066(4)     .         .          .
  4425.5    .           287(15)     0.066(4)     .         .          .
  4426.8    .           339(16)     0.066(4)     .         .          .
  4428.1    .           324(16)     0.066(4)     .         .          .
  4429.4    .           312(15)     0.066(4)     .         .          .
  4430.7    .           332(16)     0.066(4)     .         .          .
  4432.0    .           315(16)     0.066(4)     .         .          .
  4433.3    .           328(16)     0.066(4)     .         .          .
  4434.6    .           301(15)     0.066(4)     .         .          .
  4435.9    .           327(16)     0.066(4)     .         .          .
  4437.2    .           313(16)     0.066(4)     .         .          .
  4438.5    .           302(15)     0.066(4)     .         .          .
  4439.8    .           315(16)     0.066(4)     .         .          .
  4441.1    .           339(16)     0.066(4)     .         .          .
  4442.4    .           335(16)     0.066(4)     .         .          .
  4443.7    .           342(16)     0.066(4)     .         .          .
  4445.0    .           326(16)     0.066(4)     .         .          .
  4446.3    .           322(16)     0.066(4)     .         .          .
  4447.6    .           328(16)     0.066(4)     .         .          .
  4448.9    .           318(16)     0.066(4)     .         .          .
  4450.2    .           312(15)     0.066(4)     .         .          .
  4451.5    .           334(16)     0.066(4)     .         .          .
  4452.8    .           325(16)     0.066(4)     .         .          .
  4454.1    .           315(16)     0.066(4)     .         .          .
  4455.4    .           315(16)     0.066(4)     .         .          .
  4456.7    .           321(16)     0.066(4)     .         .          .
  4458.0    .           335(16)     0.066(4)     .         .          .
  4459.3    .           303(15)     0.066(4)     .         .          .
  4460.6    .           345(16)     0.066(4)     .         .          .
  4461.9    .           337(16)     0.066(4)     .         .          .
  4463.2    .           319(16)     0.066(4)     .         .          .
  4464.5    .           321(16)     0.066(4)     .         .          .
  4465.8    .           305(15)     0.066(4)     .         .          .
  4467.1    .           332(16)     0.066(4)     .         .          .
  4468.4    .           318(16)     0.066(4)     .         .          .
  4469.7    .           331(16)     0.066(4)     .         .          .
  4471.0    .           277(15)     0.066(4)     .         .          .
  4472.3    .           357(17)     0.066(4)     .         .          .
  4473.6    .           305(15)     0.066(4)     .         .          .
  4474.9    .           315(16)     0.066(4)     .         .          .
  4476.2    .           319(16)     0.066(4)     .         .          .
  4477.5    .           301(15)     0.066(4)     .         .          .
  4478.8    .           300(15)     0.066(4)     .         .          .
  4480.1    .           298(15)     0.066(4)     .         .          .
  4481.4    .           274(15)     0.066(4)     .         .          .
  4482.7    .           308(15)     0.066(4)     .         .          .
  4484.0    .           313(16)     0.066(4)     .         .          .
  4485.3    .           343(16)     0.066(4)     .         .          .
  4486.6    .           330(16)     0.066(4)     .         .          .
  4487.9    .           348(16)     0.066(4)     .         .          .
  4489.2    .           302(15)     0.066(4)     .         .          .
  4490.5    .           312(15)     0.066(4)     .         .          .
  4491.8    .           300(15)     0.066(4)     .         .          .
  4493.1    .           327(16)     0.066(4)     .         .          .
  4494.4    .           308(15)     0.066(4)     .         .          .
  4495.7    .           304(15)     0.066(4)     .         .          .
  4497.0    .           371(17)     0.066(4)     .         .          .
  4498.3    .           335(16)     0.066(4)     .         .          .
  4499.6    .           296(15)     0.066(4)     .         .          .
  4500.9    .           309(15)     0.066(4)     .         .          .
  4502.3    .           349(16)     0.066(4)     .         .          .
  4503.7    .           336(16)     0.066(4)     .         .          .
  4505.1    .           290(14)     0.066(4)     .         .          .
  4506.5    .           319(15)     0.066(4)     .         .          .
  4507.9    .           336(16)     0.066(4)     .         .          .
  4509.3    .           299(15)     0.066(4)     .         .          .
  4510.7    .           324(15)     0.066(4)     .         .          .
  4512.1    .           326(15)     0.066(4)     .         .          .
  4513.5    .           341(16)     0.066(4)     .         .          .
  4514.9    .           343(16)     0.066(4)     .         .          .
  4516.3    .           323(15)     0.066(4)     .         .          .
  4517.7    .           337(16)     0.066(4)     .         .          .
  4519.1    .           304(15)     0.066(4)     .         .          .
  4520.5    .           326(15)     0.066(4)     .         .          .
  4521.9    .           318(15)     0.066(4)     .         .          .
  4523.3    .           308(15)     0.066(4)     .         .          .
  4524.7    .           316(15)     0.066(4)     .         .          .
  4526.1    .           356(16)     0.066(4)     .         .          .
  4527.5    .           331(15)     0.066(4)     .         .          .
  4528.9    .           308(15)     0.066(4)     .         .          .
  4530.3    .           341(16)     0.066(4)     .         .          .
  4531.7    .           353(16)     0.066(4)     .         .          .
  4533.1    .           319(15)     0.066(4)     .         .          .
  4534.5    .           315(15)     0.066(4)     .         .          .
  4535.9    .           292(14)     0.066(4)     .         .          .
  4537.3    .           316(15)     0.066(4)     .         .          .
  4538.7    .           313(15)     0.066(4)     .         .          .
  4540.1    .           319(15)     0.066(4)     .         .          .
  4541.5    .           325(15)     0.066(4)     .         .          .
  4542.9    .           326(15)     0.066(4)     .         .          .
  4544.3    .           306(15)     0.066(4)     .         .          .
  4545.7    .           316(15)     0.066(4)     .         .          .
  4547.1    .           299(15)     0.066(4)     .         .          .
  4548.5    .           340(16)     0.066(4)     .         .          .
  4549.9    .           344(16)     0.066(4)     .         .          .
  4551.3    .           322(15)     0.066(4)     .         .          .
  4552.7    .           326(15)     0.066(4)     .         .          .
  4554.1    .           302(15)     0.066(4)     .         .          .
  4555.5    .           317(15)     0.066(4)     .         .          .
  4556.9    .           304(15)     0.066(4)     .         .          .
  4558.3    .           335(15)     0.066(4)     .         .          .
  4559.7    .           332(15)     0.066(4)     .         .          .
  4561.1    .           307(15)     0.066(4)     .         .          .
  4562.5    .           319(15)     0.066(4)     .         .          .
  4563.9    .           310(15)     0.066(4)     .         .          .
  4565.3    .           337(16)     0.066(4)     .         .          .
  4566.7    .           348(16)     0.066(4)     .         .          .
  4568.1    .           311(15)     0.066(4)     .         .          .
  4569.5    .           309(15)     0.066(4)     .         .          .
  4570.9    .           314(15)     0.066(4)     .         .          .
  4572.3    .           332(15)     0.066(4)     .         .          .
  4573.7    .           350(16)     0.066(4)     .         .          .
  4575.1    .           311(15)     0.066(4)     .         .          .
  4576.5    .           343(16)     0.066(4)     .         .          .
  4577.9    .           322(15)     0.066(4)     .         .          .
  4579.3    .           294(14)     0.066(4)     .         .          .
  4580.7    .           336(15)     0.066(4)     .         .          .
  4582.1    .           332(15)     0.066(4)     .         .          .
  4583.5    .           296(15)     0.066(4)     .         .          .
  4584.9    .           333(15)     0.066(4)     .         .          .
  4586.3    .           321(15)     0.066(4)     .         .          .
  4587.7    .           311(15)     0.066(4)     .         .          .
  4589.1    .           304(15)     0.066(4)     .         .          .
  4590.5    .           324(15)     0.066(4)     .         .          .
  4591.9    .           337(16)     0.066(4)     .         .          .
  4593.3    .           299(15)     0.066(4)     .         .          .
  4594.7    .           328(15)     0.066(4)     .         .          .
  4596.1    .           329(15)     0.066(4)     .         .          .
  4597.5    .           306(15)     0.066(4)     .         .          .
  4598.9    .           321(15)     0.066(4)     .         .          .
  4600.3    .           326(15)     0.066(4)     .         .          .
  4601.7    .           324(15)     0.066(4)     .         .          .
  4603.1    .           348(16)     0.066(4)     .         .          .
  4604.5    .           312(15)     0.066(4)     .         .          .
  4605.9    .           323(15)     0.066(4)     .         .          .
  4607.3    .           319(15)     0.066(4)     .         .          .
  4608.7    .           335(15)     0.066(4)     .         .          .
  4610.1    .           318(15)     0.066(4)     .         .          .
  4611.5    .           342(16)     0.066(4)     .         .          .
  4612.9    .           322(15)     0.066(4)     .         .          .
  4614.3    .           301(15)     0.066(4)     .         .          .
  4615.7    .           313(15)     0.066(4)     .         .          .
  4617.1    .           317(15)     0.066(4)     .         .          .
  4618.5    .           324(15)     0.066(4)     .         .          .
  4619.9    .           327(15)     0.066(4)     .         .          .
  4621.3    .           326(15)     0.066(4)     .         .          .
  4622.7    .           347(16)     0.066(4)     .         .          .
  4624.1    .           319(15)     0.066(4)     .         .          .
  4625.5    .           314(15)     0.066(4)     .         .          .
  4626.9    .           330(15)     0.066(4)     .         .          .
  4628.3    .           306(15)     0.066(4)     .         .          .
  4629.7    .           311(15)     0.066(4)     .         .          .
  4631.1    .           316(15)     0.066(4)     .         .          .
  4632.5    .           301(15)     0.066(4)     .         .          .
  4633.9    .           309(15)     0.066(4)     .         .          .
  4635.3    .           313(15)     0.066(4)     .         .          .
  4636.7    .           319(15)     0.066(4)     .         .          .
  4638.1    .           327(15)     0.066(4)     .         .          .
  4639.5    .           334(15)     0.066(4)     .         .          .
  4640.9    .           316(15)     0.066(4)     .         .          .
  4642.3    .           342(16)     0.066(4)     .         .          .
  4643.7    .           327(15)     0.066(4)     .         .          .
  4645.1    .           316(15)     0.066(4)     .         .          .
  4646.5    .           314(15)     0.066(4)     .         .          .
  4647.9    .           324(15)     0.066(4)     .         .          .
  4649.3    .           313(15)     0.066(4)     .         .          .
  4650.7    .           291(14)     0.066(4)     .         .          .
  4652.1    .           328(15)     0.066(4)     .         .          .
  4653.5    .           311(15)     0.066(4)     .         .          .
  4654.9    .           314(15)     0.066(4)     .         .          .
  4656.3    .           341(16)     0.066(4)     .         .          .
  4657.7    .           325(15)     0.066(4)     .         .          .
  4659.1    .           325(15)     0.066(4)     .         .          .
  4660.5    .           329(15)     0.066(4)     .         .          .
  4661.9    .           331(15)     0.066(4)     .         .          .
  4663.3    .           319(15)     0.066(4)     .         .          .
  4664.7    .           357(16)     0.066(4)     .         .          .
  4666.1    .           324(15)     0.066(4)     .         .          .
  4667.5    .           309(15)     0.066(4)     .         .          .
  4668.9    .           353(16)     0.066(4)     .         .          .
  4670.3    .           320(15)     0.066(4)     .         .          .
  4671.7    .           338(16)     0.066(4)     .         .          .
  4673.1    .           329(15)     0.066(4)     .         .          .
  4674.5    .           307(15)     0.066(4)     .         .          .
  4675.9    .           326(15)     0.066(4)     .         .          .
  4677.3    .           328(15)     0.066(4)     .         .          .
  4678.7    .           311(15)     0.066(4)     .         .          .
  4680.1    .           346(16)     0.066(4)     .         .          .
  4681.5    .           311(15)     0.066(4)     .         .          .
  4682.9    .           309(15)     0.066(4)     .         .          .
  4684.3    .           321(15)     0.066(4)     .         .          .
  4685.7    .           305(15)     0.066(4)     .         .          .
  4687.1    .           307(15)     0.066(4)     .         .          .
  4688.5    .           323(15)     0.066(4)     .         .          .
  4689.9    .           322(15)     0.066(4)     .         .          .
  4691.3    .           339(16)     0.066(4)     .         .          .
  4692.7    .           306(15)     0.066(4)     .         .          .
  4694.1    .           334(15)     0.066(4)     .         .          .
  4695.5    .           330(15)     0.066(4)     .         .          .
  4696.9    .           305(15)     0.066(4)     .         .          .
  4698.3    .           329(15)     0.066(4)     .         .          .
  4699.7    .           296(15)     0.066(4)     .         .          .
  4701.1    .           334(15)     0.066(4)     .         .          .
  4702.5    .           341(16)     0.066(4)     .         .          .
  4703.9    .           341(16)     0.066(4)     .         .          .
  4705.3    .           317(15)     0.066(4)     .         .          .
  4706.7    .           321(15)     0.066(4)     .         .          .
  4708.1    .           314(15)     0.066(4)     .         .          .
  4709.5    .           324(15)     0.066(4)     .         .          .
  4710.9    .           302(15)     0.066(4)     .         .          .
  4712.3    .           324(15)     0.066(4)     .         .          .
  4713.7    .           317(15)     0.066(4)     .         .          .
  4715.1    .           330(15)     0.066(4)     .         .          .
  4716.5    .           330(15)     0.066(4)     .         .          .
  4717.9    .           304(15)     0.066(4)     .         .          .
  4719.3    .           332(15)     0.066(4)     .         .          .
  4720.7    .           309(15)     0.066(4)     .         .          .
  4722.1    .           359(16)     0.066(4)     .         .          .
  4723.5    .           331(15)     0.066(4)     .         .          .
  4724.9    .           319(15)     0.066(4)     .         .          .
  4726.3    .           336(15)     0.066(4)     .         .          .
  4727.7    .           295(15)     0.066(4)     .         .          .
  4729.1    .           323(15)     0.066(4)     .         .          .
  4730.5    .           311(15)     0.066(4)     .         .          .
  4731.9    .           324(15)     0.066(4)     .         .          .
  4733.3    .           312(15)     0.066(4)     .         .          .
  4734.7    .           329(15)     0.066(4)     .         .          .
  4736.1    .           329(15)     0.066(4)     .         .          .
  4737.5    .           330(15)     0.066(4)     .         .          .
  4738.9    .           321(15)     0.066(4)     .         .          .
  4740.3    .           309(15)     0.066(4)     .         .          .
  4741.7    .           329(15)     0.066(4)     .         .          .
  4743.1    .           279(14)     0.066(4)     .         .          .
  4744.5    .           304(15)     0.066(4)     .         .          .
  4745.9    .           335(15)     0.066(4)     .         .          .
  4747.3    .           314(15)     0.066(4)     .         .          .
  4748.7    .           330(15)     0.066(4)     .         .          .
  4750.1    .           337(16)     0.066(4)     .         .          .
  4751.5    .           332(15)     0.066(4)     .         .          .
  4752.9    .           321(15)     0.066(4)     .         .          .
  4754.3    .           321(15)     0.066(4)     .         .          .
  4755.7    .           303(15)     0.066(4)     .         .          .
  4757.1    .           339(16)     0.066(4)     .         .          .
  4758.5    .           314(15)     0.066(4)     .         .          .
  4759.9    .           351(16)     0.066(4)     .         .          .
  4761.3    .           356(16)     0.066(4)     .         .          .
  4762.7    .           324(15)     0.066(4)     .         .          .
  4764.1    .           312(15)     0.066(4)     .         .          .
  4765.5    .           336(15)     0.066(4)     .         .          .
  4766.9    .           336(15)     0.066(4)     .         .          .
  4768.3    .           336(16)     0.066(4)     .         .          .
  4769.7    .           311(15)     0.066(4)     .         .          .
  4771.1    .           309(15)     0.066(4)     .         .          .
  4772.5    .           312(15)     0.066(4)     .         .          .
  4773.9    .           329(15)     0.066(4)     .         .          .
  4775.3    .           341(16)     0.066(4)     .         .          .
  4776.7    .           336(15)     0.066(4)     .         .          .
  4778.1    .           334(15)     0.066(4)     .         .          .
  4779.5    .           315(15)     0.066(4)     .         .          .
  4780.9    .           332(15)     0.066(4)     .         .          .
  4782.3    .           339(16)     0.066(4)     .         .          .
  4783.7    .           341(16)     0.066(4)     .         .          .
  4785.1    .           359(16)     0.066(4)     .         .          .
  4786.5    .           311(15)     0.066(4)     .         .          .
  4787.9    .           326(15)     0.066(4)     .         .          .
  4789.3    .           366(16)     0.066(4)     .         .          .
  4790.7    .           317(15)     0.066(4)     .         .          .
  4792.1    .           329(15)     0.066(4)     .         .          .
  4793.5    .           331(15)     0.066(4)     .         .          .
  4794.9    .           339(16)     0.066(4)     .         .          .
  4796.3    .           330(15)     0.066(4)     .         .          .
  4797.7    .           349(16)     0.066(4)     .         .          .
  4799.1    .           338(16)     0.066(4)     .         .          .
  4800.5    .           345(16)     0.066(4)     .         .          .
  4801.9    .           345(16)     0.066(4)     .         .          .
  4803.3    .           342(16)     0.066(4)     .         .          .
  4804.7    .           326(15)     0.066(4)     .         .          .
  4806.1    .           309(15)     0.066(4)     .         .          .
  4807.5    .           332(15)     0.066(4)     .         .          .
  4808.9    .           320(15)     0.066(4)     .         .          .
  4810.3    .           303(15)     0.066(4)     .         .          .
  4811.7    .           336(15)     0.066(4)     .         .          .
  4813.1    .           329(15)     0.066(4)     .         .          .
  4814.5    .           340(16)     0.066(4)     .         .          .
  4815.9    .           334(15)     0.066(4)     .         .          .
  4817.3    .           314(15)     0.066(4)     .         .          .
  4818.7    .           305(15)     0.066(4)     .         .          .
  4820.1    .           341(16)     0.066(4)     .         .          .
  4821.5    .           335(15)     0.066(4)     .         .          .
  4822.9    .           351(16)     0.066(4)     .         .          .
  4824.3    .           316(15)     0.066(4)     .         .          .
  4825.7    .           321(15)     0.066(4)     .         .          .
  4827.1    .           326(15)     0.066(4)     .         .          .
  4828.5    .           351(16)     0.066(4)     .         .          .
  4829.9    .           328(15)     0.066(4)     .         .          .
  4831.3    .           332(15)     0.066(4)     .         .          .
  4832.7    .           316(15)     0.066(4)     .         .          .
  4834.1    .           337(15)     0.066(4)     .         .          .
  4835.6    .           332(15)     0.066(4)     .         .          .
  4837.1    .           323(15)     0.066(4)     .         .          .
  4838.6    .           364(16)     0.066(4)     .         .          .
  4840.1    .           333(15)     0.066(4)     .         .          .
  4841.6    .           329(15)     0.066(4)     .         .          .
  4843.1    .           345(15)     0.066(4)     .         .          .
  4844.6    .           359(15)     0.066(4)     .         .          .
  4846.1    .           316(15)     0.066(4)     .         .          .
  4847.6    .           319(15)     0.066(4)     .         .          .
  4849.1    .           322(15)     0.066(4)     .         .          .
  4850.6    .           342(15)     0.066(4)     .         .          .
  4852.1    .           332(15)     0.066(4)     .         .          .
  4853.6    .           321(15)     0.066(4)     .         .          .
  4855.1    .           333(15)     0.066(4)     .         .          .
  4856.6    .           345(15)     0.066(4)     .         .          .
  4858.1    .           326(15)     0.066(4)     .         .          .
  4859.6    .           327(15)     0.066(4)     .         .          .
  4861.1    .           367(16)     0.066(4)     .         .          .
  4862.6    .           337(15)     0.066(4)     .         .          .
  4864.1    .           340(15)     0.066(4)     .         .          .
  4865.6    .           333(15)     0.066(4)     .         .          .
  4867.1    .           347(15)     0.066(4)     .         .          .
  4868.6    .           305(14)     0.066(4)     .         .          .
  4870.1    .           315(14)     0.066(4)     .         .          .
  4871.6    .           321(15)     0.066(4)     .         .          .
  4873.1    .           317(15)     0.066(4)     .         .          .
  4874.6    .           287(14)     0.066(4)     .         .          .
  4876.1    .           320(15)     0.066(4)     .         .          .
  4877.6    .           327(15)     0.066(4)     .         .          .
  4879.1    .           321(15)     0.066(4)     .         .          .
  4880.6    .           335(15)     0.066(4)     .         .          .
  4882.1    .           310(14)     0.066(4)     .         .          .
  4883.6    .           345(15)     0.066(4)     .         .          .
  4885.1    .           327(15)     0.066(4)     .         .          .
  4886.6    .           369(16)     0.066(4)     .         .          .
  4888.1    .           319(15)     0.066(4)     .         .          .
  4889.6    .           293(14)     0.066(4)     .         .          .
  4891.1    .           332(15)     0.066(4)     .         .          .
  4892.6    .           334(15)     0.066(4)     .         .          .
  4894.1    .           341(15)     0.066(4)     .         .          .
  4895.6    .           343(15)     0.066(4)     .         .          .
  4897.1    .           341(15)     0.066(4)     .         .          .
  4898.6    .           332(15)     0.066(4)     .         .          .
  4900.1    .           341(15)     0.066(4)     .         .          .
  4901.6    .           345(15)     0.066(4)     .         .          .
  4903.1    .           338(15)     0.066(4)     .         .          .
  4904.6    .           337(15)     0.066(4)     .         .          .
  4906.1    .           307(14)     0.066(4)     .         .          .
  4907.6    .           347(15)     0.066(4)     .         .          .
  4909.1    .           337(15)     0.066(4)     .         .          .
  4910.6    .           312(14)     0.066(4)     .         .          .
  4912.1    .           337(15)     0.066(4)     .         .          .
  4913.6    .           345(15)     0.066(4)     .         .          .
  4915.1    .           337(15)     0.066(4)     .         .          .
  4916.6    .           347(15)     0.066(4)     .         .          .
  4918.1    .           323(15)     0.066(4)     .         .          .
  4919.6    .           334(15)     0.066(4)     .         .          .
  4921.1    .           339(15)     0.066(4)     .         .          .
  4922.6    .           355(15)     0.066(4)     .         .          .
  4924.1    .           346(15)     0.066(4)     .         .          .
  4925.6    .           301(14)     0.066(4)     .         .          .
  4927.1    .           354(15)     0.066(4)     .         .          .
  4928.6    .           350(15)     0.066(4)     .         .          .
  4930.1    .           347(15)     0.066(4)     .         .          .
  4931.6    .           311(14)     0.066(4)     .         .          .
  4933.1    .           371(16)     0.066(4)     .         .          .
  4934.6    .           321(15)     0.066(4)     .         .          .
  4936.1    .           337(15)     0.066(4)     .         .          .
  4937.6    .           317(15)     0.066(4)     .         .          .
  4939.1    .           334(15)     0.066(4)     .         .          .
  4940.6    .           327(15)     0.066(4)     .         .          .
  4942.1    .           353(15)     0.066(4)     .         .          .
  4943.6    .           345(15)     0.066(4)     .         .          .
  4945.1    .           345(15)     0.066(4)     .         .          .
  4946.6    .           340(15)     0.066(4)     .         .          .
  4948.1    .           342(15)     0.066(4)     .         .          .
  4949.6    .           348(15)     0.066(4)     .         .          .
  4951.1    .           343(15)     0.066(4)     .         .          .
  4952.6    .           341(15)     0.066(4)     .         .          .
  4954.1    .           347(15)     0.066(4)     .         .          .
  4955.6    .           319(15)     0.066(4)     .         .          .
  4957.1    .           373(16)     0.066(4)     .         .          .
  4958.6    .           337(15)     0.066(4)     .         .          .
  4960.1    .           327(15)     0.066(4)     .         .          .
  4961.6    .           341(15)     0.066(4)     .         .          .
  4963.1    .           349(15)     0.066(4)     .         .          .
  4964.6    .           341(15)     0.066(4)     .         .          .
  4966.1    .           332(15)     0.066(4)     .         .          .
  4967.6    .           327(15)     0.066(4)     .         .          .
  4969.1    .           369(16)     0.066(4)     .         .          .
  4970.6    .           356(15)     0.066(4)     .         .          .
  4972.1    .           374(16)     0.066(4)     .         .          .
  4973.6    .           365(16)     0.066(4)     .         .          .
  4975.1    .           345(15)     0.066(4)     .         .          .
  4976.6    .           333(15)     0.066(4)     .         .          .
  4978.1    .           355(15)     0.066(4)     .         .          .
  4979.6    .           331(15)     0.066(4)     .         .          .
  4981.1    .           362(16)     0.066(4)     .         .          .
  4982.6    .           339(15)     0.066(4)     .         .          .
  4984.1    .           333(15)     0.066(4)     .         .          .
  4985.6    .           323(15)     0.066(4)     .         .          .
  4987.1    .           320(15)     0.066(4)     .         .          .
  4988.6    .           345(15)     0.066(4)     .         .          .
  4990.1    .           389(16)     0.066(4)     .         .          .
  4991.6    .           336(15)     0.066(4)     .         .          .
  4993.1    .           334(15)     0.066(4)     .         .          .
  4994.6    .           397(16)     0.066(4)     .         .          .
  4996.1    .           371(16)     0.066(4)     .         .          .
  4997.6    .           353(15)     0.066(4)     .         .          .
  4999.1    .           357(15)     0.066(4)     .         .          .
  5000.6    .           365(16)     0.066(4)     .         .          .
  5002.1    .           359(15)     0.066(4)     .         .          .
  5003.6    .           341(15)     0.066(4)     .         .          .
  5005.1    .           356(15)     0.066(4)     .         .          .
  5006.6    .           341(15)     0.066(4)     .         .          .
  5008.1    .           368(16)     0.066(4)     .         .          .
  5009.6    .           375(16)     0.066(4)     .         .          .
  5011.1    .           359(15)     0.066(4)     .         .          .
  5012.6    .           371(16)     0.066(4)     .         .          .
  5014.1    .           370(16)     0.066(4)     .         .          .
  5015.6    .           347(15)     0.066(4)     .         .          .
  5017.1    .           355(15)     0.066(4)     .         .          .
  5018.6    .           317(15)     0.066(4)     .         .          .
  5020.1    .           359(15)     0.066(4)     .         .          .
  5021.6    .           361(16)     0.066(4)     .         .          .
  5023.1    .           332(15)     0.066(4)     .         .          .
  5024.6    .           339(15)     0.066(4)     .         .          .
  5026.1    .           335(15)     0.066(4)     .         .          .
  5027.6    .           339(15)     0.066(4)     .         .          .
  5029.1    .           366(16)     0.066(4)     .         .          .
  5030.6    .           331(15)     0.066(4)     .         .          .
  5032.1    .           357(15)     0.066(4)     .         .          .
  5033.6    .           347(15)     0.066(4)     .         .          .
  5035.1    .           357(15)     0.066(4)     .         .          .
  5036.6    .           355(15)     0.066(4)     .         .          .
  5038.1    .           363(16)     0.066(4)     .         .          .
  5039.6    .           375(16)     0.066(4)     .         .          .
  5041.1    .           361(16)     0.066(4)     .         .          .
  5042.6    .           335(15)     0.066(4)     .         .          .
  5044.1    .           374(16)     0.066(4)     .         .          .
  5045.6    .           351(15)     0.066(4)     .         .          .
  5047.1    .           365(16)     0.066(4)     .         .          .
  5048.6    .           390(16)     0.066(4)     .         .          .
  5050.1    .           392(16)     0.066(4)     .         .          .
  5051.6    .           340(15)     0.066(4)     .         .          .
  5053.1    .           359(15)     0.066(4)     .         .          .
  5054.6    .           342(15)     0.066(4)     .         .          .
  5056.1    .           351(15)     0.066(4)     .         .          .
  5057.6    .           355(15)     0.066(4)     .         .          .
  5059.1    .           366(16)     0.066(4)     .         .          .
  5060.6    .           349(15)     0.066(4)     .         .          .
  5062.1    .           341(15)     0.066(4)     .         .          .
  5063.6    .           387(16)     0.066(4)     .         .          .
  5065.1    .           343(15)     0.066(4)     .         .          .
  5066.6    .           345(15)     0.066(4)     .         .          .
  5068.1    .           351(15)     0.066(4)     .         .          .
  5069.6    .           369(16)     0.066(4)     .         .          .
  5071.1    .           387(16)     0.066(4)     .         .          .
  5072.6    .           379(16)     0.066(4)     .         .          .
  5074.1    .           394(16)     0.066(4)     .         .          .
  5075.6    .           350(15)     0.066(4)     .         .          .
  5077.1    .           391(16)     0.066(4)     .         .          .
  5078.6    .           368(16)     0.066(4)     .         .          .
  5080.1    .           363(16)     0.066(4)     .         .          .
  5081.6    .           325(15)     0.066(4)     .         .          .
  5083.1    .           343(15)     0.066(4)     .         .          .
  5084.6    .           355(15)     0.066(4)     .         .          .
  5086.1    .           351(15)     0.066(4)     .         .          .
  5087.6    .           353(15)     0.066(4)     .         .          .
  5089.1    .           345(15)     0.066(4)     .         .          .
  5090.6    .           340(15)     0.066(4)     .         .          .
  5092.1    .           346(15)     0.066(4)     .         .          .
  5093.6    .           325(15)     0.066(4)     .         .          .
  5095.1    .           359(15)     0.066(4)     .         .          .
  5096.6    .           363(16)     0.066(4)     .         .          .
  5098.1    .           361(16)     0.066(4)     .         .          .
  5099.6    .           361(16)     0.066(4)     .         .          .
  5101.1    .           351(15)     0.066(4)     .         .          .
  5102.6    .           359(15)     0.066(4)     .         .          .
  5104.1    .           368(16)     0.066(4)     .         .          .
  5105.6    .           348(15)     0.066(4)     .         .          .
  5107.1    .           385(16)     0.066(4)     .         .          .
  5108.6    .           347(15)     0.066(4)     .         .          .
  5110.1    .           384(16)     0.066(4)     .         .          .
  5111.6    .           357(15)     0.066(4)     .         .          .
  5113.1    .           366(16)     0.066(4)     .         .          .
  5114.6    .           353(15)     0.066(4)     .         .          .
  5116.1    .           377(16)     0.066(4)     .         .          .
  5117.6    .           377(16)     0.066(4)     .         .          .
  5119.1    .           371(16)     0.066(4)     .         .          .
  5120.6    .           357(15)     0.066(4)     .         .          .
  5122.1    .           349(15)     0.066(4)     .         .          .
  5123.6    .           383(16)     0.066(4)     .         .          .
  5125.1    .           350(15)     0.066(4)     .         .          .
  5126.6    .           367(16)     0.066(4)     .         .          .
  5128.1    .           372(16)     0.066(4)     .         .          .
  5129.6    .           361(16)     0.066(4)     .         .          .
  5131.1    .           347(15)     0.066(4)     .         .          .
  5132.6    .           326(15)     0.066(4)     .         .          .
  5134.1    .           359(15)     0.066(4)     .         .          .
  5135.6    .           361(16)     0.066(4)     .         .          .
  5137.1    .           351(15)     0.066(4)     .         .          .
  5138.6    .           352(15)     0.066(4)     .         .          .
  5140.1    .           359(15)     0.066(4)     .         .          .
  5141.6    .           364(16)     0.066(4)     .         .          .
  5143.1    .           350(15)     0.066(4)     .         .          .
  5144.6    .           401(16)     0.066(4)     .         .          .
  5146.1    .           347(15)     0.066(4)     .         .          .
  5147.6    .           363(16)     0.066(4)     .         .          .
  5149.1    .           375(16)     0.066(4)     .         .          .
  5150.6    .           389(16)     0.066(4)     .         .          .
  5152.1    .           373(16)     0.066(4)     .         .          .
  5153.6    .           350(15)     0.066(4)     .         .          .
  5155.1    .           360(15)     0.066(4)     .         .          .
  5156.6    .           374(16)     0.066(4)     .         .          .
  5158.1    .           374(16)     0.066(4)     .         .          .
  5159.6    .           353(15)     0.066(4)     .         .          .
  5161.1    .           373(16)     0.066(4)     .         .          .
  5162.6    .           358(15)     0.066(4)     .         .          .
  5164.1    .           362(16)     0.066(4)     .         .          .
  5165.6    .           378(16)     0.066(4)     .         .          .
  5167.1    .           355(15)     0.066(4)     .         .          .
  5168.6    .           367(15)     0.066(4)     .         .          .
  5170.2    .           369(15)     0.066(4)     .         .          .
  5171.8    .           362(15)     0.066(4)     .         .          .
  5173.4    .           352(15)     0.066(4)     .         .          .
  5175.0    .           349(15)     0.066(4)     .         .          .
  5176.6    .           352(15)     0.066(4)     .         .          .
  5178.2    .           367(15)     0.066(4)     .         .          .
  5179.8    .           359(15)     0.066(4)     .         .          .
  5181.4    .           372(15)     0.066(4)     .         .          .
  5183.0    .           361(15)     0.066(4)     .         .          .
  5184.6    .           348(15)     0.066(4)     .         .          .
  5186.2    .           381(15)     0.066(4)     .         .          .
  5187.8    .           351(15)     0.066(4)     .         .          .
  5189.4    .           378(15)     0.066(4)     .         .          .
  5191.0    .           376(15)     0.066(4)     .         .          .
  5192.6    .           354(15)     0.066(4)     .         .          .
  5194.2    .           367(15)     0.066(4)     .         .          .
  5195.8    .           371(15)     0.066(4)     .         .          .
  5197.4    .           354(15)     0.066(4)     .         .          .
  5199.0    .           359(15)     0.066(4)     .         .          .
  5200.6    .           354(15)     0.066(4)     .         .          .
  5202.2    .           401(16)     0.066(4)     .         .          .
  5203.8    .           364(15)     0.066(4)     .         .          .
  5205.4    .           376(15)     0.066(4)     .         .          .
  5207.0    .           368(15)     0.066(4)     .         .          .
  5208.6    .           368(15)     0.066(4)     .         .          .
  5210.2    .           389(16)     0.066(4)     .         .          .
  5211.8    .           335(14)     0.066(4)     .         .          .
  5213.4    .           361(15)     0.066(4)     .         .          .
  5215.0    .           374(15)     0.066(4)     .         .          .
  5216.6    .           379(15)     0.066(4)     .         .          .
  5218.2    .           341(15)     0.066(4)     .         .          .
  5219.8    .           372(15)     0.066(4)     .         .          .
  5221.4    .           374(15)     0.066(4)     .         .          .
  5223.0    .           386(16)     0.066(4)     .         .          .
  5224.6    .           368(15)     0.066(4)     .         .          .
  5226.2    .           385(16)     0.066(4)     .         .          .
  5227.8    .           363(15)     0.066(4)     .         .          .
  5229.4    .           355(15)     0.066(4)     .         .          .
  5231.0    .           369(15)     0.066(4)     .         .          .
  5232.6    .           376(15)     0.066(4)     .         .          .
  5234.2    .           364(15)     0.066(4)     .         .          .
  5235.8    .           393(16)     0.066(4)     .         .          .
  5237.4    .           375(15)     0.066(4)     .         .          .
  5239.0    .           358(15)     0.066(4)     .         .          .
  5240.6    .           371(15)     0.066(4)     .         .          .
  5242.2    .           379(15)     0.066(4)     .         .          .
  5243.8    .           355(15)     0.066(4)     .         .          .
  5245.4    .           363(15)     0.066(4)     .         .          .
  5247.0    .           372(15)     0.066(4)     .         .          .
  5248.6    .           366(15)     0.066(4)     .         .          .
  5250.2    .           349(15)     0.066(4)     .         .          .
  5251.8    .           363(15)     0.066(4)     .         .          .
  5253.4    .           359(15)     0.066(4)     .         .          .
  5255.0    .           344(15)     0.066(4)     .         .          .
  5256.6    .           375(15)     0.066(4)     .         .          .
  5258.2    .           370(15)     0.066(4)     .         .          .
  5259.8    .           364(15)     0.066(4)     .         .          .
  5261.4    .           378(15)     0.066(4)     .         .          .
  5263.0    .           366(15)     0.066(4)     .         .          .
  5264.6    .           361(15)     0.066(4)     .         .          .
  5266.2    .           375(15)     0.066(4)     .         .          .
  5267.8    .           383(15)     0.066(4)     .         .          .
  5269.4    .           378(15)     0.066(4)     .         .          .
  5271.0    .           376(15)     0.066(4)     .         .          .
  5272.6    .           408(16)     0.066(4)     .         .          .
  5274.2    .           419(16)     0.066(4)     .         .          .
  5275.8    .           394(16)     0.066(4)     .         .          .
  5277.4    .           403(16)     0.066(4)     .         .          .
  5279.0    .           399(16)     0.066(4)     .         .          .
  5280.6    .           366(15)     0.066(4)     .         .          .
  5282.2    .           386(16)     0.066(4)     .         .          .
  5283.8    .           356(15)     0.066(4)     .         .          .
  5285.4    .           380(15)     0.066(4)     .         .          .
  5287.0    .           374(15)     0.066(4)     .         .          .
  5288.6    .           361(15)     0.066(4)     .         .          .
  5290.2    .           354(15)     0.066(4)     .         .          .
  5291.8    .           366(15)     0.066(4)     .         .          .
  5293.4    .           379(15)     0.066(4)     .         .          .
  5295.0    .           341(15)     0.066(4)     .         .          .
  5296.6    .           353(15)     0.066(4)     .         .          .
  5298.2    .           353(15)     0.066(4)     .         .          .
  5299.8    .           368(15)     0.066(4)     .         .          .
  5301.4    .           383(15)     0.066(4)     .         .          .
  5303.0    .           364(15)     0.066(4)     .         .          .
  5304.6    .           373(15)     0.066(4)     .         .          .
  5306.2    .           379(15)     0.066(4)     .         .          .
  5307.8    .           337(15)     0.066(4)     .         .          .
  5309.4    .           376(15)     0.066(4)     .         .          .
  5311.0    .           367(15)     0.066(4)     .         .          .
  5312.6    .           362(15)     0.066(4)     .         .          .
  5314.2    .           361(15)     0.066(4)     .         .          .
  5315.8    .           384(15)     0.066(4)     .         .          .
  5317.4    .           359(15)     0.066(4)     .         .          .
  5319.0    .           351(15)     0.066(4)     .         .          .
  5320.6    .           361(15)     0.066(4)     .         .          .
  5322.2    .           349(15)     0.066(4)     .         .          .
  5323.8    .           358(15)     0.066(4)     .         .          .
  5325.4    .           373(15)     0.066(4)     .         .          .
  5327.0    .           366(15)     0.066(4)     .         .          .
  5328.6    .           358(15)     0.066(4)     .         .          .
  5330.2    .           380(15)     0.066(4)     .         .          .
  5331.8    .           372(15)     0.066(4)     .         .          .
  5333.4    .           367(15)     0.066(4)     .         .          .
  5335.0    .           373(15)     0.066(4)     .         .          .
  5336.6    .           350(15)     0.066(4)     .         .          .
  5338.2    .           351(15)     0.066(4)     .         .          .
  5339.8    .           359(15)     0.066(4)     .         .          .
  5341.4    .           364(15)     0.066(4)     .         .          .
  5343.0    .           346(15)     0.066(4)     .         .          .
  5344.6    .           313(14)     0.066(4)     .         .          .
  5346.2    .           361(15)     0.066(4)     .         .          .
  5347.8    .           362(15)     0.066(4)     .         .          .
  5349.4    .           341(15)     0.066(4)     .         .          .
  5351.0    .           354(15)     0.066(4)     .         .          .
  5352.6    .           365(15)     0.066(4)     .         .          .
  5354.2    .           362(15)     0.066(4)     .         .          .
  5355.8    .           335(14)     0.066(4)     .         .          .
  5357.4    .           333(14)     0.066(4)     .         .          .
  5359.0    .           370(15)     0.066(4)     .         .          .
  5360.6    .           359(15)     0.066(4)     .         .          .
  5362.2    .           348(15)     0.066(4)     .         .          .
  5363.8    .           324(14)     0.066(4)     .         .          .
  5365.4    .           385(16)     0.066(4)     .         .          .
  5367.0    .           397(16)     0.066(4)     .         .          .
  5368.6    .           388(16)     0.066(4)     .         .          .
  5370.2    .           364(15)     0.066(4)     .         .          .
  5371.8    .           374(15)     0.066(4)     .         .          .
  5373.4    .           375(15)     0.066(4)     .         .          .
  5375.0    .           361(15)     0.066(4)     .         .          .
  5376.6    .           376(15)     0.066(4)     .         .          .
  5378.2    .           363(15)     0.066(4)     .         .          .
  5379.8    .           368(15)     0.066(4)     .         .          .
  5381.4    .           398(16)     0.066(4)     .         .          .
  5383.0    .           364(15)     0.066(4)     .         .          .
  5384.6    .           345(15)     0.066(4)     .         .          .
  5386.2    .           371(15)     0.066(4)     .         .          .
  5387.8    .           367(15)     0.066(4)     .         .          .
  5389.4    .           348(15)     0.066(4)     .         .          .
  5391.0    .           382(15)     0.066(4)     .         .          .
  5392.6    .           378(15)     0.066(4)     .         .          .
  5394.2    .           350(15)     0.066(4)     .         .          .
  5395.8    .           358(15)     0.066(4)     .         .          .
  5397.4    .           383(15)     0.066(4)     .         .          .
  5399.0    .           349(15)     0.066(4)     .         .          .
  5400.6    .           369(15)     0.066(4)     .         .          .
  5402.2    .           363(15)     0.066(4)     .         .          .
  5403.8    .           367(15)     0.066(4)     .         .          .
  5405.4    .           357(15)     0.066(4)     .         .          .
  5407.0    .           369(15)     0.066(4)     .         .          .
  5408.6    .           388(16)     0.066(4)     .         .          .
  5410.2    .           397(16)     0.066(4)     .         .          .
  5411.8    .           389(16)     0.066(4)     .         .          .
  5413.4    .           408(16)     0.066(4)     .         .          .
  5415.0    .           390(16)     0.066(4)     .         .          .
  5416.6    .           364(15)     0.066(4)     .         .          .
  5418.2    .           358(15)     0.066(4)     .         .          .
  5419.8    .           377(15)     0.066(4)     .         .          .
  5421.4    .           370(15)     0.066(4)     .         .          .
  5423.0    .           334(14)     0.066(4)     .         .          .
  5424.6    .           351(15)     0.066(4)     .         .          .
  5426.2    .           357(15)     0.066(4)     .         .          .
  5427.8    .           376(15)     0.066(4)     .         .          .
  5429.4    .           378(15)     0.066(4)     .         .          .
  5431.0    .           343(15)     0.066(4)     .         .          .
  5432.6    .           376(15)     0.066(4)     .         .          .
  5434.2    .           347(15)     0.066(4)     .         .          .
  5435.8    .           384(15)     0.066(4)     .         .          .
  5437.4    .           375(15)     0.066(4)     .         .          .
  5439.0    .           397(16)     0.066(4)     .         .          .
  5440.6    .           359(15)     0.066(4)     .         .          .
  5442.2    .           373(15)     0.066(4)     .         .          .
  5443.8    .           388(16)     0.066(4)     .         .          .
  5445.4    .           341(15)     0.066(4)     .         .          .
  5447.0    .           386(16)     0.066(4)     .         .          .
  5448.6    .           347(15)     0.066(4)     .         .          .
  5450.2    .           349(15)     0.066(4)     .         .          .
  5451.8    .           337(15)     0.066(4)     .         .          .
  5453.4    .           371(15)     0.066(4)     .         .          .
  5455.0    .           407(16)     0.066(4)     .         .          .
  5456.6    .           401(16)     0.066(4)     .         .          .
  5458.2    .           412(16)     0.066(4)     .         .          .
  5459.8    .           386(16)     0.066(4)     .         .          .
  5461.4    .           419(16)     0.066(4)     .         .          .
  5463.0    .           380(15)     0.066(4)     .         .          .
  5464.6    .           373(15)     0.066(4)     .         .          .
  5466.2    .           376(15)     0.066(4)     .         .          .
  5467.8    .           373(15)     0.066(4)     .         .          .
  5469.4    .           371(15)     0.066(4)     .         .          .
  5471.0    .           359(15)     0.066(4)     .         .          .
  5472.6    .           351(15)     0.066(4)     .         .          .
  5474.2    .           345(15)     0.066(4)     .         .          .
  5475.8    .           377(15)     0.066(4)     .         .          .
  5477.4    .           355(15)     0.066(4)     .         .          .
  5479.0    .           366(15)     0.066(4)     .         .          .
  5480.6    .           378(15)     0.066(4)     .         .          .
  5482.2    .           344(15)     0.066(4)     .         .          .
  5483.8    .           334(14)     0.066(4)     .         .          .
  5485.4    .           359(15)     0.066(4)     .         .          .
  5487.0    .           361(15)     0.066(4)     .         .          .
  5488.6    .           359(15)     0.066(4)     .         .          .
  5490.2    .           377(15)     0.066(4)     .         .          .
  5491.8    .           355(15)     0.066(4)     .         .          .
  5493.4    .           373(15)     0.066(4)     .         .          .
  5495.0    .           346(15)     0.066(4)     .         .          .
  5496.6    .           388(16)     0.066(4)     .         .          .
  5498.2    .           369(15)     0.066(4)     .         .          .
  5499.8    .           373(15)     0.066(4)     .         .          .
  5501.4    .           364(15)     0.066(4)     .         .          .
  5503.1    .           368(15)     0.066(4)     .         .          .
  5504.8    .           391(15)     0.066(4)     .         .          .
  5506.5    .           384(15)     0.066(4)     .         .          .
  5508.2    .           363(15)     0.066(4)     .         .          .
  5509.9    .           363(15)     0.066(4)     .         .          .
  5511.6    .           384(15)     0.066(4)     .         .          .
  5513.3    .           372(15)     0.066(4)     .         .          .
  5515.0    .           345(14)     0.066(4)     .         .          .
  5516.7    .           350(14)     0.066(4)     .         .          .
  5518.4    .           363(15)     0.066(4)     .         .          .
  5520.1    .           356(14)     0.066(4)     .         .          .
  5521.8    .           336(14)     0.066(4)     .         .          .
  5523.5    .           339(14)     0.066(4)     .         .          .
  5525.2    .           355(14)     0.066(4)     .         .          .
  5526.9    .           366(15)     0.066(4)     .         .          .
  5528.6    .           356(14)     0.066(4)     .         .          .
  5530.3    .           345(14)     0.066(4)     .         .          .
  5532.0    .           355(14)     0.066(4)     .         .          .
  5533.7    .           352(14)     0.066(4)     .         .          .
  5535.4    .           347(14)     0.066(4)     .         .          .
  5537.1    .           365(15)     0.066(4)     .         .          .
  5538.8    .           338(14)     0.066(4)     .         .          .
  5540.5    .           385(15)     0.066(4)     .         .          .
  5542.2    .           360(15)     0.066(4)     .         .          .
  5543.9    .           358(15)     0.066(4)     .         .          .
  5545.6    .           355(14)     0.066(4)     .         .          .
  5547.3    .           344(14)     0.066(4)     .         .          .
  5549.0    .           361(15)     0.066(4)     .         .          .
  5550.7    .           364(15)     0.066(4)     .         .          .
  5552.4    .           358(15)     0.066(4)     .         .          .
  5554.1    .           348(14)     0.066(4)     .         .          .
  5555.8    .           349(14)     0.066(4)     .         .          .
  5557.5    .           359(15)     0.066(4)     .         .          .
  5559.2    .           354(14)     0.066(4)     .         .          .
  5560.9    .           342(14)     0.066(4)     .         .          .
  5562.6    .           339(14)     0.066(4)     .         .          .
  5564.3    .           334(14)     0.066(4)     .         .          .
  5566.0    .           330(14)     0.066(4)     .         .          .
  5567.7    .           344(14)     0.066(4)     .         .          .
  5569.4    .           362(15)     0.066(4)     .         .          .
  5571.1    .           358(15)     0.066(4)     .         .          .
  5572.8    .           373(15)     0.066(4)     .         .          .
  5574.5    .           357(14)     0.066(4)     .         .          .
  5576.2    .           360(15)     0.066(4)     .         .          .
  5577.9    .           365(15)     0.066(4)     .         .          .
  5579.6    .           366(15)     0.066(4)     .         .          .
  5581.3    .           356(14)     0.066(4)     .         .          .
  5583.0    .           360(15)     0.066(4)     .         .          .
  5584.7    .           354(14)     0.066(4)     .         .          .
  5586.4    .           364(15)     0.066(4)     .         .          .
  5588.1    .           336(14)     0.066(4)     .         .          .
  5589.8    .           355(14)     0.066(4)     .         .          .
  5591.5    .           351(14)     0.066(4)     .         .          .
  5593.2    .           352(14)     0.066(4)     .         .          .
  5594.9    .           357(14)     0.066(4)     .         .          .
  5596.6    .           371(15)     0.066(4)     .         .          .
  5598.3    .           319(14)     0.066(4)     .         .          .
  5600.0    .           361(15)     0.066(4)     .         .          .
  5601.7    .           342(14)     0.066(4)     .         .          .
  5603.4    .           345(14)     0.066(4)     .         .          .
  5605.1    .           365(15)     0.066(4)     .         .          .
  5606.8    .           384(15)     0.066(4)     .         .          .
  5608.5    .           364(15)     0.066(4)     .         .          .
  5610.2    .           389(15)     0.066(4)     .         .          .
  5611.9    .           355(14)     0.066(4)     .         .          .
  5613.6    .           359(15)     0.066(4)     .         .          .
  5615.3    .           376(15)     0.066(4)     .         .          .
  5617.0    .           355(14)     0.066(4)     .         .          .
  5618.7    .           360(15)     0.066(4)     .         .          .
  5620.4    .           356(14)     0.066(4)     .         .          .
  5622.1    .           353(14)     0.066(4)     .         .          .
  5623.8    .           375(15)     0.066(4)     .         .          .
  5625.5    .           356(14)     0.066(4)     .         .          .
  5627.2    .           386(15)     0.066(4)     .         .          .
  5628.9    .           341(14)     0.066(4)     .         .          .
  5630.6    .           338(14)     0.066(4)     .         .          .
  5632.3    .           332(14)     0.066(4)     .         .          .
  5634.0    .           352(14)     0.066(4)     .         .          .
  5635.7    .           381(15)     0.066(4)     .         .          .
  5637.4    .           352(14)     0.066(4)     .         .          .
  5639.1    .           354(14)     0.066(4)     .         .          .
  5640.8    .           372(15)     0.066(4)     .         .          .
  5642.5    .           359(15)     0.066(4)     .         .          .
  5644.2    .           336(14)     0.066(4)     .         .          .
  5645.9    .           356(14)     0.066(4)     .         .          .
  5647.6    .           361(15)     0.066(4)     .         .          .
  5649.3    .           373(15)     0.066(4)     .         .          .
  5651.0    .           370(15)     0.066(4)     .         .          .
  5652.7    .           377(15)     0.066(4)     .         .          .
  5654.4    .           342(14)     0.066(4)     .         .          .
  5656.1    .           371(15)     0.066(4)     .         .          .
  5657.8    .           360(15)     0.066(4)     .         .          .
  5659.5    .           345(14)     0.066(4)     .         .          .
  5661.2    .           372(15)     0.066(4)     .         .          .
  5662.9    .           364(15)     0.066(4)     .         .          .
  5664.6    .           379(15)     0.066(4)     .         .          .
  5666.3    .           349(14)     0.066(4)     .         .          .
  5668.0    .           347(14)     0.066(4)     .         .          .
  5669.7    .           367(15)     0.066(4)     .         .          .
  5671.4    .           384(15)     0.066(4)     .         .          .
  5673.1    .           370(15)     0.066(4)     .         .          .
  5674.8    .           365(15)     0.066(4)     .         .          .
  5676.5    .           364(15)     0.066(4)     .         .          .
  5678.2    .           369(15)     0.066(4)     .         .          .
  5679.9    .           376(15)     0.066(4)     .         .          .
  5681.6    .           363(15)     0.066(4)     .         .          .
  5683.3    .           368(15)     0.066(4)     .         .          .
  5685.0    .           361(15)     0.066(4)     .         .          .
  5686.7    .           374(15)     0.066(4)     .         .          .
  5688.4    .           332(14)     0.066(4)     .         .          .
  5690.1    .           390(15)     0.066(4)     .         .          .
  5691.8    .           378(15)     0.066(4)     .         .          .
  5693.5    .           328(14)     0.066(4)     .         .          .
  5695.2    .           380(15)     0.066(4)     .         .          .
  5696.9    .           374(15)     0.066(4)     .         .          .
  5698.6    .           368(15)     0.066(4)     .         .          .
  5700.3    .           364(15)     0.066(4)     .         .          .
  5702.0    .           412(16)     0.066(4)     .         .          .
  5703.7    .           371(15)     0.066(4)     .         .          .
  5705.4    .           365(15)     0.066(4)     .         .          .
  5707.1    .           355(14)     0.066(4)     .         .          .
  5708.8    .           371(15)     0.066(4)     .         .          .
  5710.5    .           358(15)     0.066(4)     .         .          .
  5712.2    .           388(15)     0.066(4)     .         .          .
  5713.9    .           383(15)     0.066(4)     .         .          .
  5715.6    .           366(15)     0.066(4)     .         .          .
  5717.3    .           369(15)     0.066(4)     .         .          .
  5719.0    .           359(15)     0.066(4)     .         .          .
  5720.7    .           407(15)     0.066(4)     .         .          .
  5722.4    .           382(15)     0.066(4)     .         .          .
  5724.1    .           366(15)     0.066(4)     .         .          .
  5725.8    .           356(14)     0.066(4)     .         .          .
  5727.5    .           359(15)     0.066(4)     .         .          .
  5729.2    .           358(15)     0.066(4)     .         .          .
  5730.9    .           385(15)     0.066(4)     .         .          .
  5732.6    .           365(15)     0.066(4)     .         .          .
  5734.3    .           376(15)     0.066(4)     .         .          .
  5736.0    .           366(15)     0.066(4)     .         .          .
  5737.7    .           378(15)     0.066(4)     .         .          .
  5739.4    .           324(14)     0.066(4)     .         .          .
  5741.1    .           353(14)     0.066(4)     .         .          .
  5742.8    .           345(14)     0.066(4)     .         .          .
  5744.5    .           392(15)     0.066(4)     .         .          .
  5746.2    .           386(15)     0.066(4)     .         .          .
  5747.9    .           368(15)     0.066(4)     .         .          .
  5749.6    .           371(15)     0.066(4)     .         .          .
  5751.3    .           365(15)     0.066(4)     .         .          .
  5753.0    .           381(15)     0.066(4)     .         .          .
  5754.7    .           382(15)     0.066(4)     .         .          .
  5756.4    .           372(15)     0.066(4)     .         .          .
  5758.1    .           368(15)     0.066(4)     .         .          .
  5759.8    .           366(15)     0.066(4)     .         .          .
  5761.5    .           354(14)     0.066(4)     .         .          .
  5763.2    .           356(14)     0.066(4)     .         .          .
  5764.9    .           376(15)     0.066(4)     .         .          .
  5766.6    .           374(15)     0.066(4)     .         .          .
  5768.3    .           361(15)     0.066(4)     .         .          .
  5770.0    .           366(15)     0.066(4)     .         .          .
  5771.7    .           379(15)     0.066(4)     .         .          .
  5773.4    .           367(15)     0.066(4)     .         .          .
  5775.1    .           375(15)     0.066(4)     .         .          .
  5776.8    .           346(14)     0.066(4)     .         .          .
  5778.5    .           353(14)     0.066(4)     .         .          .
  5780.2    .           349(14)     0.066(4)     .         .          .
  5781.9    .           379(15)     0.066(4)     .         .          .
  5783.6    .           359(15)     0.066(4)     .         .          .
  5785.3    .           362(15)     0.066(4)     .         .          .
  5787.0    .           348(14)     0.066(4)     .         .          .
  5788.7    .           363(15)     0.066(4)     .         .          .
  5790.4    .           372(15)     0.066(4)     .         .          .
  5792.1    .           351(14)     0.066(4)     .         .          .
  5793.8    .           379(15)     0.066(4)     .         .          .
  5795.5    .           360(15)     0.066(4)     .         .          .
  5797.2    .           359(15)     0.066(4)     .         .          .
  5798.9    .           361(15)     0.066(4)     .         .          .
  5800.6    .           376(15)     0.066(4)     .         .          .
  5802.3    .           362(15)     0.066(4)     .         .          .
  5804.0    .           383(15)     0.066(4)     .         .          .
  5805.7    .           348(14)     0.066(4)     .         .          .
  5807.4    .           368(15)     0.066(4)     .         .          .
  5809.1    .           352(14)     0.066(4)     .         .          .
  5810.8    .           368(15)     0.066(4)     .         .          .
  5812.5    .           376(15)     0.066(4)     .         .          .
  5814.2    .           392(15)     0.066(4)     .         .          .
  5815.9    .           408(15)     0.066(4)     .         .          .
  5817.6    .           371(15)     0.066(4)     .         .          .
  5819.3    .           389(15)     0.066(4)     .         .          .
  5821.0    .           356(14)     0.066(4)     .         .          .
  5822.7    .           348(14)     0.066(4)     .         .          .
  5824.4    .           361(15)     0.066(4)     .         .          .
  5826.1    .           351(14)     0.066(4)     .         .          .
  5827.8    .           355(14)     0.066(4)     .         .          .
  5829.5    .           365(15)     0.066(4)     .         .          .
  5831.2    .           368(15)     0.066(4)     .         .          .
  5832.9    .           362(15)     0.066(4)     .         .          .
  5834.6    .           361(14)     0.066(4)     .         .          .
  5836.4    .           379(15)     0.066(4)     .         .          .
  5838.2    .           362(14)     0.066(4)     .         .          .
  5840.0    .           371(14)     0.066(4)     .         .          .
  5841.8    .           332(14)     0.066(4)     .         .          .
  5843.6    .           354(14)     0.066(4)     .         .          .
  5845.4    .           366(14)     0.066(4)     .         .          .
  5847.2    .           384(15)     0.066(4)     .         .          .
  5849.0    .           352(14)     0.066(4)     .         .          .
  5850.8    .           371(14)     0.066(4)     .         .          .
  5852.6    .           330(14)     0.066(4)     .         .          .
  5854.4    .           361(14)     0.066(4)     .         .          .
  5856.2    .           378(14)     0.066(4)     .         .          .
  5858.0    .           378(14)     0.066(4)     .         .          .
  5859.8    .           362(14)     0.066(4)     .         .          .
  5861.6    .           361(14)     0.066(4)     .         .          .
  5863.4    .           381(15)     0.066(4)     .         .          .
  5865.2    .           367(14)     0.066(4)     .         .          .
  5867.0    .           372(14)     0.066(4)     .         .          .
  5868.8    .           351(14)     0.066(4)     .         .          .
  5870.6    .           359(14)     0.066(4)     .         .          .
  5872.4    .           367(14)     0.066(4)     .         .          .
  5874.2    .           392(15)     0.066(4)     .         .          .
  5876.0    .           372(14)     0.066(4)     .         .          .
  5877.8    .           389(15)     0.066(4)     .         .          .
  5879.6    .           399(15)     0.066(4)     .         .          .
  5881.4    .           377(14)     0.066(4)     .         .          .
  5883.2    .           391(15)     0.066(4)     .         .          .
  5885.0    .           384(15)     0.066(4)     .         .          .
  5886.8    .           371(14)     0.066(4)     .         .          .
  5888.6    .           363(14)     0.066(4)     .         .          .
  5890.4    .           373(14)     0.066(4)     .         .          .
  5892.2    .           379(15)     0.066(4)     .         .          .
  5894.0    .           353(14)     0.066(4)     .         .          .
  5895.8    .           382(15)     0.066(4)     .         .          .
  5897.6    .           352(14)     0.066(4)     .         .          .
  5899.4    .           361(14)     0.066(4)     .         .          .
  5901.2    .           392(15)     0.066(4)     .         .          .
  5903.0    .           378(14)     0.066(4)     .         .          .
  5904.8    .           379(15)     0.066(4)     .         .          .
  5906.6    .           413(15)     0.066(4)     .         .          .
  5908.4    .           378(14)     0.066(4)     .         .          .
  5910.2    .           379(15)     0.066(4)     .         .          .
  5912.0    .           369(14)     0.066(4)     .         .          .
  5913.8    .           372(14)     0.066(4)     .         .          .
  5915.6    .           395(15)     0.066(4)     .         .          .
  5917.4    .           368(14)     0.066(4)     .         .          .
  5919.2    .           362(14)     0.066(4)     .         .          .
  5921.0    .           376(14)     0.066(4)     .         .          .
  5922.8    .           372(14)     0.066(4)     .         .          .
  5924.6    .           363(14)     0.066(4)     .         .          .
  5926.4    .           369(14)     0.066(4)     .         .          .
  5928.2    .           361(14)     0.066(4)     .         .          .
  5930.0    .           388(15)     0.066(4)     .         .          .
  5931.8    .           368(14)     0.066(4)     .         .          .
  5933.6    .           370(14)     0.066(4)     .         .          .
  5935.4    .           360(14)     0.066(4)     .         .          .
  5937.2    .           386(15)     0.066(4)     .         .          .
  5939.0    .           363(14)     0.066(4)     .         .          .
  5940.8    .           379(15)     0.066(4)     .         .          .
  5942.6    .           407(15)     0.066(4)     .         .          .
  5944.4    .           390(15)     0.066(4)     .         .          .
  5946.2    .           402(15)     0.066(4)     .         .          .
  5948.0    .           404(15)     0.066(4)     .         .          .
  5949.8    .           390(15)     0.066(4)     .         .          .
  5951.6    .           392(15)     0.066(4)     .         .          .
  5953.4    .           391(15)     0.066(4)     .         .          .
  5955.2    .           404(15)     0.066(4)     .         .          .
  5957.0    .           385(15)     0.066(4)     .         .          .
  5958.8    .           348(14)     0.066(4)     .         .          .
  5960.6    .           354(14)     0.066(4)     .         .          .
  5962.4    .           338(14)     0.066(4)     .         .          .
  5964.2    .           390(15)     0.066(4)     .         .          .
  5966.0    .           367(14)     0.066(4)     .         .          .
  5967.8    .           365(14)     0.066(4)     .         .          .
  5969.6    .           371(14)     0.066(4)     .         .          .
  5971.4    .           357(14)     0.066(4)     .         .          .
  5973.2    .           338(14)     0.066(4)     .         .          .
  5975.0    .           319(13)     0.066(4)     .         .          .
  5976.8    .           351(14)     0.066(4)     .         .          .
  5978.6    .           376(14)     0.066(4)     .         .          .
  5980.4    .           390(15)     0.066(4)     .         .          .
  5982.2    .           336(14)     0.066(4)     .         .          .
  5984.0    .           358(14)     0.066(4)     .         .          .
  5985.8    .           379(15)     0.066(4)     .         .          .
  5987.6    .           374(14)     0.066(4)     .         .          .
  5989.4    .           356(14)     0.066(4)     .         .          .
  5991.2    .           379(15)     0.066(4)     .         .          .
  5993.0    .           355(14)     0.066(4)     .         .          .
  5994.8    .           378(14)     0.066(4)     .         .          .
  5996.6    .           366(14)     0.066(4)     .         .          .
  5998.4    .           366(14)     0.066(4)     .         .          .
  6000.2    .           373(14)     0.066(4)     .         .          .
  6002.0    .           375(14)     0.066(4)     .         .          .
  6003.8    .           386(15)     0.066(4)     .         .          .
  6005.6    .           388(15)     0.066(4)     .         .          .
  6007.4    .           377(14)     0.066(4)     .         .          .
  6009.2    .           336(14)     0.066(4)     .         .          .
  6011.0    .           381(15)     0.066(4)     .         .          .
  6012.8    .           387(15)     0.066(4)     .         .          .
  6014.6    .           372(14)     0.066(4)     .         .          .
  6016.4    .           343(14)     0.066(4)     .         .          .
  6018.2    .           351(14)     0.066(4)     .         .          .
  6020.0    .           352(14)     0.066(4)     .         .          .
  6021.8    .           344(14)     0.066(4)     .         .          .
  6023.6    .           364(14)     0.066(4)     .         .          .
  6025.4    .           362(14)     0.066(4)     .         .          .
  6027.2    .           379(15)     0.066(4)     .         .          .
  6029.0    .           369(14)     0.066(4)     .         .          .
  6030.8    .           362(14)     0.066(4)     .         .          .
  6032.6    .           367(14)     0.066(4)     .         .          .
  6034.4    .           355(14)     0.066(4)     .         .          .
  6036.2    .           379(15)     0.066(4)     .         .          .
  6038.0    .           371(14)     0.066(4)     .         .          .
  6039.8    .           356(14)     0.066(4)     .         .          .
  6041.6    .           399(15)     0.066(4)     .         .          .
  6043.4    .           391(15)     0.066(4)     .         .          .
  6045.2    .           366(14)     0.066(4)     .         .          .
  6047.0    .           375(14)     0.066(4)     .         .          .
  6048.8    .           381(15)     0.066(4)     .         .          .
  6050.6    .           373(14)     0.066(4)     .         .          .
  6052.4    .           349(14)     0.066(4)     .         .          .
  6054.2    .           377(14)     0.066(4)     .         .          .
  6056.0    .           385(15)     0.066(4)     .         .          .
  6057.8    .           360(14)     0.066(4)     .         .          .
  6059.6    .           383(15)     0.066(4)     .         .          .
  6061.4    .           373(14)     0.066(4)     .         .          .
  6063.2    .           367(14)     0.066(4)     .         .          .
  6065.0    .           387(15)     0.066(4)     .         .          .
  6066.8    .           388(15)     0.066(4)     .         .          .
  6068.6    .           413(15)     0.066(4)     .         .          .
  6070.4    .           417(15)     0.066(4)     .         .          .
  6072.2    .           385(15)     0.066(4)     .         .          .
  6074.0    .           427(15)     0.066(4)     .         .          .
  6075.8    .           409(15)     0.066(4)     .         .          .
  6077.6    .           414(15)     0.066(4)     .         .          .
  6079.4    .           383(15)     0.066(4)     .         .          .
  6081.2    .           400(15)     0.066(4)     .         .          .
  6083.0    .           372(14)     0.066(4)     .         .          .
  6084.8    .           403(15)     0.066(4)     .         .          .
  6086.6    .           383(15)     0.066(4)     .         .          .
  6088.4    .           387(15)     0.066(4)     .         .          .
  6090.2    .           381(15)     0.066(4)     .         .          .
  6092.0    .           419(15)     0.066(4)     .         .          .
  6093.8    .           377(14)     0.066(4)     .         .          .
  6095.6    .           398(15)     0.066(4)     .         .          .
  6097.4    .           366(14)     0.066(4)     .         .          .
  6099.2    .           387(15)     0.066(4)     .         .          .
  6101.0    .           365(14)     0.066(4)     .         .          .
  6102.8    .           367(14)     0.066(4)     .         .          .
  6104.6    .           369(14)     0.066(4)     .         .          .
  6106.4    .           373(14)     0.066(4)     .         .          .
  6108.2    .           363(14)     0.066(4)     .         .          .
  6110.0    .           374(14)     0.066(4)     .         .          .
  6111.8    .           362(14)     0.066(4)     .         .          .
  6113.6    .           387(15)     0.066(4)     .         .          .
  6115.4    .           383(15)     0.066(4)     .         .          .
  6117.2    .           367(14)     0.066(4)     .         .          .
  6119.0    .           397(15)     0.066(4)     .         .          .
  6120.8    .           364(14)     0.066(4)     .         .          .
  6122.6    .           386(15)     0.066(4)     .         .          .
  6124.4    .           374(14)     0.066(4)     .         .          .
  6126.2    .           401(15)     0.066(4)     .         .          .
  6128.0    .           365(14)     0.066(4)     .         .          .
  6129.8    .           378(14)     0.066(4)     .         .          .
  6131.6    .           389(15)     0.066(4)     .         .          .
  6133.4    .           366(14)     0.066(4)     .         .          .
  6135.2    .           381(15)     0.066(4)     .         .          .
  6137.0    .           389(15)     0.066(4)     .         .          .
  6138.8    .           375(14)     0.066(4)     .         .          .
  6140.6    .           365(14)     0.066(4)     .         .          .
  6142.4    .           368(14)     0.066(4)     .         .          .
  6144.2    .           357(14)     0.066(4)     .         .          .
  6146.0    .           377(14)     0.066(4)     .         .          .
  6147.8    .           374(14)     0.066(4)     .         .          .
  6149.6    .           376(14)     0.066(4)     .         .          .
  6151.4    .           388(15)     0.066(4)     .         .          .
  6153.2    .           349(14)     0.066(4)     .         .          .
  6155.0    .           384(15)     0.066(4)     .         .          .
  6156.8    .           371(14)     0.066(4)     .         .          .
  6158.6    .           386(15)     0.066(4)     .         .          .
  6160.4    .           431(15)     0.066(4)     .         .          .
  6162.2    .           406(15)     0.066(4)     .         .          .
  6164.0    .           395(15)     0.066(4)     .         .          .
  6165.8    .           372(14)     0.066(4)     .         .          .
  6167.6    .           379(14)     0.066(4)     .         .          .
  6169.5    .           369(14)     0.066(4)     .         .          .
  6171.4    .           374(14)     0.066(4)     .         .          .
  6173.3    .           365(14)     0.066(4)     .         .          .
  6175.2    .           385(14)     0.066(4)     .         .          .
  6177.1    .           352(14)     0.066(4)     .         .          .
  6179.0    .           389(14)     0.066(4)     .         .          .
  6180.9    .           342(13)     0.066(4)     .         .          .
  6182.8    .           376(14)     0.066(4)     .         .          .
  6184.7    .           383(14)     0.066(4)     .         .          .
  6186.6    .           381(14)     0.066(4)     .         .          .
  6188.5    .           392(14)     0.066(4)     .         .          .
  6190.4    .           369(14)     0.066(4)     .         .          .
  6192.3    .           406(15)     0.066(4)     .         .          .
  6194.2    .           388(14)     0.066(4)     .         .          .
  6196.1    .           407(15)     0.066(4)     .         .          .
  6198.0    .           424(15)     0.066(4)     .         .          .
  6199.9    .           413(15)     0.066(4)     .         .          .
  6201.8    .           377(14)     0.066(4)     .         .          .
  6203.7    .           412(15)     0.066(4)     .         .          .
  6205.6    .           389(14)     0.066(4)     .         .          .
  6207.5    .           383(14)     0.066(4)     .         .          .
  6209.4    .           369(14)     0.066(4)     .         .          .
  6211.3    .           395(14)     0.066(4)     .         .          .
  6213.2    .           391(14)     0.066(4)     .         .          .
  6215.1    .           377(14)     0.066(4)     .         .          .
  6217.0    .           372(14)     0.066(4)     .         .          .
  6218.9    .           361(14)     0.066(4)     .         .          .
  6220.8    .           401(15)     0.066(4)     .         .          .
  6222.7    .           388(14)     0.066(4)     .         .          .
  6224.6    .           381(14)     0.066(4)     .         .          .
  6226.5    .           367(14)     0.066(4)     .         .          .
  6228.4    .           367(14)     0.066(4)     .         .          .
  6230.3    .           373(14)     0.066(4)     .         .          .
  6232.2    .           365(14)     0.066(4)     .         .          .
  6234.1    .           359(14)     0.066(4)     .         .          .
  6236.0    .           354(14)     0.066(4)     .         .          .
  6237.9    .           375(14)     0.066(4)     .         .          .
  6239.8    .           348(14)     0.066(4)     .         .          .
  6241.7    .           381(14)     0.066(4)     .         .          .
  6243.6    .           356(14)     0.066(4)     .         .          .
  6245.5    .           364(14)     0.066(4)     .         .          .
  6247.4    .           374(14)     0.066(4)     .         .          .
  6249.3    .           365(14)     0.066(4)     .         .          .
  6251.2    .           376(14)     0.066(4)     .         .          .
  6253.1    .           391(14)     0.066(4)     .         .          .
  6255.0    .           373(14)     0.066(4)     .         .          .
  6256.9    .           392(14)     0.066(4)     .         .          .
  6258.8    .           366(14)     0.066(4)     .         .          .
  6260.7    .           401(15)     0.066(4)     .         .          .
  6262.6    .           377(14)     0.066(4)     .         .          .
  6264.5    .           390(14)     0.066(4)     .         .          .
  6266.4    .           382(14)     0.066(4)     .         .          .
  6268.3    .           372(14)     0.066(4)     .         .          .
  6270.2    .           392(14)     0.066(4)     .         .          .
  6272.1    .           379(14)     0.066(4)     .         .          .
  6274.0    .           427(15)     0.066(4)     .         .          .
  6275.9    .           368(14)     0.066(4)     .         .          .
  6277.8    .           379(14)     0.066(4)     .         .          .
  6279.7    .           408(15)     0.066(4)     .         .          .
  6281.6    .           389(14)     0.066(4)     .         .          .
  6283.5    .           383(14)     0.066(4)     .         .          .
  6285.4    .           407(15)     0.066(4)     .         .          .
  6287.3    .           379(14)     0.066(4)     .         .          .
  6289.2    .           377(14)     0.066(4)     .         .          .
  6291.1    .           387(14)     0.066(4)     .         .          .
  6293.0    .           388(14)     0.066(4)     .         .          .
  6294.9    .           393(14)     0.066(4)     .         .          .
  6296.8    .           398(14)     0.066(4)     .         .          .
  6298.7    .           402(15)     0.066(4)     .         .          .
  6300.6    .           394(14)     0.066(4)     .         .          .
  6302.5    .           390(14)     0.066(4)     .         .          .
  6304.4    .           424(15)     0.066(4)     .         .          .
  6306.3    .           399(14)     0.066(4)     .         .          .
  6308.2    .           398(14)     0.066(4)     .         .          .
  6310.1    .           421(15)     0.066(4)     .         .          .
  6312.0    .           405(15)     0.066(4)     .         .          .
  6313.9    .           377(14)     0.066(4)     .         .          .
  6315.8    .           406(15)     0.066(4)     .         .          .
  6317.7    .           351(14)     0.066(4)     .         .          .
  6319.6    .           378(14)     0.066(4)     .         .          .
  6321.5    .           387(14)     0.066(4)     .         .          .
  6323.4    .           382(14)     0.066(4)     .         .          .
  6325.3    .           362(14)     0.066(4)     .         .          .
  6327.2    .           362(14)     0.066(4)     .         .          .
  6329.1    .           391(14)     0.066(4)     .         .          .
  6331.0    .           405(15)     0.066(4)     .         .          .
  6332.9    .           418(15)     0.066(4)     .         .          .
  6334.8    .           411(15)     0.066(4)     .         .          .
  6336.7    .           393(14)     0.066(4)     .         .          .
  6338.6    .           405(15)     0.066(4)     .         .          .
  6340.5    .           399(14)     0.066(4)     .         .          .
  6342.4    .           397(14)     0.066(4)     .         .          .
  6344.3    .           394(14)     0.066(4)     .         .          .
  6346.2    .           371(14)     0.066(4)     .         .          .
  6348.1    .           421(15)     0.066(4)     .         .          .
  6350.0    .           393(14)     0.066(4)     .         .          .
  6351.9    .           408(15)     0.066(4)     .         .          .
  6353.8    .           420(15)     0.066(4)     .         .          .
  6355.7    .           395(14)     0.066(4)     .         .          .
  6357.6    .           401(15)     0.066(4)     .         .          .
  6359.5    .           414(15)     0.066(4)     .         .          .
  6361.4    .           391(14)     0.066(4)     .         .          .
  6363.3    .           364(14)     0.066(4)     .         .          .
  6365.2    .           391(14)     0.066(4)     .         .          .
  6367.1    .           387(14)     0.066(4)     .         .          .
  6369.0    .           392(14)     0.066(4)     .         .          .
  6370.9    .           373(14)     0.066(4)     .         .          .
  6372.8    .           405(15)     0.066(4)     .         .          .
  6374.7    .           374(14)     0.066(4)     .         .          .
  6376.6    .           365(14)     0.066(4)     .         .          .
  6378.5    .           395(14)     0.066(4)     .         .          .
  6380.4     0.49979    389(14)     0.165(6)     26665.     0.1504     0.1582
  6382.3     0.49993    382(14)     0.162(6)     27154.     0.1505     0.1575
  6384.2     0.50008    377(14)     0.160(6)     27504.     0.1506     0.1568
  6386.1     0.50023    368(14)     0.156(6)     28228.     0.1506     0.1563
  6388.0     0.50038    347(14)     0.147(6)     29972.     0.1507     0.1560
  6389.9     0.50053    378(14)     0.161(6)     27440.     0.1507     0.1562
  6391.8     0.50068    360(14)     0.153(6)     28870.     0.1508     0.1566
  6393.7     0.50083    362(14)     0.154(6)     28704.     0.1509     0.1571
  6395.6     0.50097    363(14)     0.154(6)     28624.     0.1509     0.1577
  6397.5     0.50112    370(14)     0.157(6)     28091.     0.1510     0.1581
  6399.4     0.50127    359(14)     0.153(6)     28931.     0.1510     0.1584
  6401.3     0.50142    380(14)     0.161(6)     27350.     0.1511     0.1586
  6403.2     0.50157    397(14)     0.169(6)     26140.     0.1512     0.1589
  6405.1     0.50172    374(14)     0.159(6)     27828.     0.1512     0.1594
  6407.0     0.50187    386(14)     0.164(6)     26908.     0.1513     0.1602
  6408.9     0.50201    387(14)     0.164(6)     26838.     0.1513     0.1613
  6410.8     0.50216    361(14)     0.153(6)     28829.     0.1514     0.1627
  6412.7     0.50231    399(14)     0.169(6)     26055.     0.1514     0.1641
  6414.6     0.50246    374(14)     0.158(6)     27849.     0.1515     0.1652
  6416.5     0.50261    407(15)     0.173(6)     25515.     0.1516     0.1657
  6418.4     0.50276    372(14)     0.158(6)     28018.     0.1516     0.1656
  6420.3     0.50291    437(15)     0.185(6)     23743.     0.1517     0.1648
  6422.2     0.50305    418(15)     0.177(6)     24841.     0.1517     0.1638
  6424.1     0.50320    399(14)     0.169(6)     26079.     0.1518     0.1627
  6426.0     0.50335    406(15)     0.172(6)     25602.     0.1518     0.1619
  6427.9     0.50350    377(14)     0.160(6)     27603.     0.1519     0.1614
  6429.8     0.50365    385(14)     0.163(6)     27070.     0.1519     0.1612
  6431.7     0.50380    385(14)     0.163(6)     27074.     0.1520     0.1613
  6433.6     0.50395    401(15)     0.170(6)     25994.     0.1520     0.1617
  6435.5     0.50410    369(14)     0.157(6)     28219.     0.1521     0.1623
  6437.4     0.50424    370(14)     0.157(6)     28182.     0.1521     0.1631
  6439.3     0.50439    378(14)     0.160(6)     27589.     0.1522     0.1639
  6441.2     0.50454    387(14)     0.164(6)     26908.     0.1522     0.1648
  6443.1     0.50469    378(14)     0.160(6)     27558.     0.1523     0.1655
  6445.0     0.50484    381(14)     0.161(6)     27408.     0.1523     0.1659
  6446.9     0.50499    396(14)     0.168(6)     26338.     0.1524     0.1658
  6448.8     0.50514    404(15)     0.171(6)     25784.     0.1524     0.1651
  6450.7     0.50528    386(14)     0.164(6)     27003.     0.1525     0.1642
  6452.6     0.50543    396(14)     0.168(6)     26350.     0.1525     0.1631
  6454.5     0.50558    414(15)     0.175(6)     25196.     0.1526     0.1620
  6456.4     0.50573    363(14)     0.154(6)     28765.     0.1526     0.1609
  6458.3     0.50588    359(14)     0.152(6)     29112.     0.1527     0.1598
  6460.2     0.50603    375(14)     0.159(6)     27871.     0.1527     0.1590
  6462.1     0.50618    395(14)     0.167(6)     26441.     0.1528     0.1584
  6464.0     0.50632    367(14)     0.155(6)     28447.     0.1528     0.1581
  6465.9     0.50647    365(14)     0.154(6)     28660.     0.1529     0.1582
  6467.8     0.50662    366(14)     0.155(6)     28581.     0.1529     0.1587
  6469.7     0.50677    394(14)     0.167(6)     26493.     0.1529     0.1596
  6471.6     0.50692    392(14)     0.166(6)     26678.     0.1530     0.1606
  6473.5     0.50707    381(14)     0.161(6)     27470.     0.1530     0.1616
  6475.4     0.50722    372(14)     0.157(6)     28105.     0.1531     0.1625
  6477.3     0.50736    391(14)     0.165(6)     26763.     0.1531     0.1632
  6479.2     0.50751    377(14)     0.160(6)     27715.     0.1532     0.1639
  6481.1     0.50766    398(14)     0.168(6)     26267.     0.1532     0.1649
  6483.0     0.50781    399(14)     0.169(6)     26201.     0.1532     0.1664
  6484.9     0.50796    402(15)     0.170(6)     26030.     0.1533     0.1687
  6486.8     0.50811    415(15)     0.176(6)     25162.     0.1533     0.1719
  6488.7     0.50826    410(15)     0.173(6)     25494.     0.1534     0.1760
  6490.6     0.50841    419(15)     0.177(6)     24944.     0.1534     0.1805
  6492.5     0.50855    451(15)     0.191(7)     23142.     0.1534     0.1850
  6494.4     0.50870    446(15)     0.188(7)     23424.     0.1535     0.1887
  6496.3     0.50885    472(16)     0.199(7)     22122.     0.1535     0.1910
  6498.2     0.50900    457(16)     0.193(7)     22826.     0.1536     0.1920
  6500.1     0.50915    445(15)     0.188(7)     23490.     0.1536     0.1919
  6502.0     0.50930    464(15)     0.196(7)     23661.     0.1536     0.1911
  6504.0     0.50945    484(16)     0.204(7)     22692.     0.1537     0.1895
  6506.0     0.50961    440(15)     0.186(6)     25015.     0.1537     0.1872
  6508.0     0.50977    409(14)     0.173(6)     26920.     0.1537     0.1842
  6510.0     0.50992    428(15)     0.181(6)     25707.     0.1538     0.1810
  6512.0     0.51008    418(14)     0.176(6)     26370.     0.1538     0.1778
  6514.0     0.51024    435(15)     0.184(6)     25294.     0.1539     0.1749
  6516.0     0.51039    414(14)     0.175(6)     26605.     0.1539     0.1726
  6518.0     0.51055    403(14)     0.170(6)     27383.     0.1539     0.1708
  6520.0     0.51071    395(14)     0.167(6)     27952.     0.1540     0.1694
  6522.0     0.51086    392(14)     0.165(6)     28138.     0.1540     0.1683
  6524.0     0.51102    372(14)     0.157(6)     29722.     0.1540     0.1675
  6526.0     0.51117    386(14)     0.163(6)     28629.     0.1541     0.1665
  6528.0     0.51133    400(14)     0.169(6)     27614.     0.1541     0.1655
  6530.0     0.51149    376(14)     0.158(6)     29414.     0.1541     0.1643
  6532.0     0.51164    402(14)     0.169(6)     27482.     0.1542     0.1632
  6534.0     0.51180    393(14)     0.166(6)     28091.     0.1542     0.1621
  6536.0     0.51196    365(14)     0.154(6)     30288.     0.1542     0.1611
  6538.0     0.51211    359(13)     0.151(6)     30850.     0.1543     0.1602
  6540.0     0.51227    361(13)     0.152(6)     30681.     0.1543     0.1594
  6542.0     0.51243    403(14)     0.170(6)     27399.     0.1543     0.1589
  6544.0     0.51258    379(14)     0.160(6)     29208.     0.1544     0.1588
  6546.0     0.51274    378(14)     0.159(6)     29252.     0.1544     0.1590
  6548.0     0.51290    372(14)     0.157(6)     29736.     0.1544     0.1596
  6550.0     0.51305    413(14)     0.174(6)     26774.     0.1544     0.1606
  6552.0     0.51321    396(14)     0.167(6)     27913.     0.1545     0.1620
  6554.0     0.51336    388(14)     0.163(6)     28541.     0.1545     0.1634
  6556.0     0.51352    361(13)     0.152(6)     30676.     0.1545     0.1646
  6558.0     0.51368    396(14)     0.167(6)     27962.     0.1546     0.1657
  6560.0     0.51383    389(14)     0.164(6)     28479.     0.1546     0.1666
  6562.0     0.51399    411(14)     0.173(6)     26898.     0.1546     0.1673
  6564.0     0.51415    411(14)     0.173(6)     26902.     0.1546     0.1677
  6566.0     0.51430    410(14)     0.173(6)     26973.     0.1547     0.1677
  6568.0     0.51446    411(14)     0.173(6)     26910.     0.1547     0.1672
  6570.0     0.51462    394(14)     0.166(6)     28096.     0.1547     0.1664
  6572.0     0.51477    412(14)     0.174(6)     26852.     0.1547     0.1654
  6574.0     0.51493    368(14)     0.155(6)     30166.     0.1548     0.1648
  6576.0     0.51509    378(14)     0.159(6)     29319.     0.1548     0.1649
  6578.0     0.51524    399(14)     0.168(6)     27791.     0.1548     0.1658
  6580.0     0.51540    386(14)     0.163(6)     28710.     0.1548     0.1677
  6582.0     0.51555    386(14)     0.162(6)     28753.     0.1548     0.1704
  6584.0     0.51571    427(15)     0.180(6)     25946.     0.1549     0.1735
  6586.0     0.51587    413(14)     0.174(6)     26814.     0.1549     0.1765
  6588.0     0.51602    427(15)     0.180(6)     25923.     0.1549     0.1790
  6590.0     0.51618    426(15)     0.179(6)     25989.     0.1549     0.1809
  6592.0     0.51634    424(15)     0.179(6)     26118.     0.1549     0.1822
  6594.0     0.51649    432(15)     0.182(6)     25660.     0.1550     0.1831
  6596.0     0.51665    439(15)     0.185(6)     25217.     0.1550     0.1835
  6598.0     0.51681    427(15)     0.180(6)     25974.     0.1550     0.1831
  6600.0     0.51696    435(15)     0.183(6)     25461.     0.1550     0.1819
  6602.0     0.51712    424(15)     0.178(6)     26170.     0.1550     0.1801
  6604.0     0.51728    396(14)     0.166(6)     28061.     0.1551     0.1781
  6606.0     0.51743    422(15)     0.178(6)     26272.     0.1551     0.1761
  6608.0     0.51759    404(14)     0.170(6)     27468.     0.1551     0.1745
  6610.0     0.51775    423(15)     0.178(6)     26217.     0.1551     0.1734
  6612.0     0.51790    401(14)     0.168(6)     27721.     0.1551     0.1727
  6614.0     0.51806    378(14)     0.159(6)     29444.     0.1551     0.1723
  6616.0     0.51821    391(14)     0.164(6)     28415.     0.1551     0.1721
  6618.0     0.51837    412(14)     0.173(6)     26980.     0.1552     0.1716
  6620.0     0.51853    384(14)     0.161(6)     28989.     0.1552     0.1708
  6622.0     0.51868    413(14)     0.174(6)     26888.     0.1552     0.1694
  6624.0     0.51884    427(15)     0.179(6)     26026.     0.1552     0.1678
  6626.0     0.51900    414(14)     0.174(6)     26830.     0.1552     0.1661
  6628.0     0.51915    399(14)     0.168(6)     27861.     0.1552     0.1646
  6630.0     0.51931    378(14)     0.159(6)     29441.     0.1552     0.1636
  6632.0     0.51947    416(14)     0.175(6)     26744.     0.1553     0.1630
  6634.0     0.51962    383(14)     0.161(6)     29097.     0.1553     0.1630
  6636.0     0.51978    378(14)     0.159(6)     29494.     0.1553     0.1632
  6638.0     0.51994    387(14)     0.162(6)     28800.     0.1553     0.1637
  6640.0     0.52009    386(14)     0.162(6)     28842.     0.1553     0.1642
  6642.0     0.52025    383(14)     0.161(6)     29115.     0.1553     0.1646
  6644.0     0.52040    369(14)     0.155(6)     30244.     0.1553     0.1649
  6646.0     0.52056    399(14)     0.168(6)     27900.     0.1553     0.1653
  6648.0     0.52072    390(14)     0.164(6)     28596.     0.1553     0.1657
  6650.0     0.52087    394(14)     0.165(6)     28305.     0.1553     0.1663
  6652.0     0.52103    415(14)     0.174(6)     26851.     0.1554     0.1670
  6654.0     0.52119    390(14)     0.164(6)     28572.     0.1554     0.1678
  6656.0     0.52134    403(14)     0.169(6)     27674.     0.1554     0.1687
  6658.0     0.52150    389(14)     0.163(6)     28693.     0.1554     0.1697
  6660.0     0.52166    429(15)     0.180(6)     25974.     0.1554     0.1706
  6662.0     0.52181    405(14)     0.170(6)     27548.     0.1554     0.1711
  6664.0     0.52197    400(14)     0.168(6)     27903.     0.1554     0.1713
  6666.0     0.52213    407(14)     0.171(6)     27384.     0.1554     0.1711
  6668.0     0.52228    420(14)     0.176(6)     26525.     0.1554     0.1707
  6670.0     0.52244    419(14)     0.176(6)     26626.     0.1554     0.1705
  6672.0     0.52259    407(14)     0.171(6)     27397.     0.1554     0.1704
  6674.0     0.52275    416(14)     0.175(6)     26797.     0.1554     0.1706
  6676.0     0.52291    398(14)     0.167(6)     28036.     0.1554     0.1709
  6678.0     0.52306    402(14)     0.168(6)     27791.     0.1554     0.1716
  6680.0     0.52322    429(15)     0.180(6)     26014.     0.1554     0.1723
  6682.0     0.52338    404(14)     0.169(6)     27660.     0.1554     0.1731
  6684.0     0.52353    413(14)     0.173(6)     27017.     0.1554     0.1736
  6686.0     0.52369    407(14)     0.171(6)     27461.     0.1555     0.1738
  6688.0     0.52385    393(14)     0.165(6)     28425.     0.1555     0.1737
  6690.0     0.52400    420(14)     0.176(6)     26570.     0.1555     0.1734
  6692.0     0.52416    425(15)     0.178(6)     26256.     0.1555     0.1729
  6694.0     0.52432    413(14)     0.173(6)     27037.     0.1555     0.1722
  6696.0     0.52447    414(14)     0.174(6)     26975.     0.1555     0.1710
  6698.0     0.52463    397(14)     0.166(6)     28192.     0.1555     0.1695
  6700.0     0.52479    408(14)     0.171(6)     27388.     0.1555     0.1678
  6702.0     0.52494    404(14)     0.169(6)     27703.     0.1555     0.1661
  6704.0     0.52510    399(14)     0.167(6)     28025.     0.1555     0.1645
  6706.0     0.52525    386(14)     0.162(6)     29028.     0.1555     0.1631
  6708.0     0.52541    384(14)     0.161(6)     29148.     0.1555     0.1618
  6710.0     0.52557    383(14)     0.160(6)     29269.     0.1555     0.1608
  6712.0     0.52572    394(14)     0.165(6)     28441.     0.1555     0.1601
  6714.0     0.52588    382(14)     0.160(6)     29356.     0.1555     0.1595
  6716.0     0.52604    357(13)     0.150(6)     31409.     0.1555     0.1594
  6718.0     0.52619    391(14)     0.164(6)     28677.     0.1555     0.1595
  6720.0     0.52635    373(14)     0.156(6)     30050.     0.1555     0.1600
  6722.0     0.52651    370(14)     0.155(6)     30302.     0.1555     0.1607
  6724.0     0.52666    383(14)     0.160(6)     29301.     0.1554     0.1616
  6726.0     0.52682    414(14)     0.173(6)     27072.     0.1554     0.1625
  6728.0     0.52698    396(14)     0.166(6)     28294.     0.1554     0.1633
  6730.0     0.52713    391(14)     0.164(6)     28704.     0.1554     0.1640
  6732.0     0.52729    413(14)     0.173(6)     27151.     0.1554     0.1645
  6734.0     0.52744    412(14)     0.173(6)     27189.     0.1554     0.1649
  6736.0     0.52760    384(14)     0.161(6)     29212.     0.1554     0.1654
  6738.0     0.52776    387(14)     0.162(6)     28986.     0.1554     0.1659
  6740.0     0.52791    399(14)     0.167(6)     28104.     0.1554     0.1664
  6742.0     0.52807    380(14)     0.159(6)     29539.     0.1554     0.1670
  6744.0     0.52823    403(14)     0.168(6)     27865.     0.1554     0.1677
  6746.0     0.52838    388(14)     0.162(6)     28929.     0.1554     0.1687
  6748.0     0.52854    414(14)     0.173(6)     27119.     0.1554     0.1698
  6750.0     0.52870    426(15)     0.178(6)     26313.     0.1554     0.1712
  6752.0     0.52885    441(15)     0.184(6)     25435.     0.1554     0.1728
  6754.0     0.52901    412(14)     0.172(6)     27266.     0.1554     0.1746
  6756.0     0.52917    408(14)     0.170(6)     27543.     0.1554     0.1766
  6758.0     0.52932    454(15)     0.190(6)     24704.     0.1554     0.1785
  6760.0     0.52948    434(15)     0.182(6)     25840.     0.1554     0.1799
  6762.0     0.52964    460(15)     0.192(6)     24355.     0.1553     0.1804
  6764.0     0.52979    440(15)     0.184(6)     25489.     0.1553     0.1797
  6766.0     0.52995    445(15)     0.186(6)     25230.     0.1553     0.1782
  6768.0     0.53010    423(15)     0.177(6)     26541.     0.1553     0.1763
  6770.0     0.53026    413(14)     0.172(6)     27234.     0.1553     0.1743
  6772.0     0.53042    431(15)     0.180(6)     26079.     0.1553     0.1726
  6774.0     0.53057    420(14)     0.176(6)     26747.     0.1553     0.1714
  6776.0     0.53073    442(15)     0.185(6)     25396.     0.1553     0.1708
  6778.0     0.53089    426(15)     0.178(6)     26372.     0.1553     0.1708
  6780.0     0.53104    383(14)     0.160(6)     29393.     0.1553     0.1715
  6782.0     0.53120    417(14)     0.174(6)     26994.     0.1553     0.1729
  6784.0     0.53136    430(15)     0.180(6)     26135.     0.1552     0.1750
  6786.0     0.53151    407(14)     0.170(6)     27679.     0.1552     0.1778
  6788.0     0.53167    413(14)     0.172(6)     27273.     0.1552     0.1814
  6790.0     0.53183    445(15)     0.186(6)     25250.     0.1552     0.1855
  6792.0     0.53198    456(15)     0.190(6)     24633.     0.1552     0.1896
  6794.0     0.53214    436(15)     0.182(6)     25790.     0.1552     0.1928
  6796.0     0.53229    490(16)     0.205(7)     22897.     0.1552     0.1942
  6798.0     0.53245    467(15)     0.195(6)     24053.     0.1552     0.1933
  6800.0     0.53261    479(15)     0.200(7)     23442.     0.1552     0.1904
  6802.0     0.53276    442(15)     0.184(6)     25479.     0.1551     0.1864
  6804.0     0.53292    436(15)     0.182(6)     25811.     0.1551     0.1822
  6806.0     0.53308    417(14)     0.174(6)     27047.     0.1551     0.1784
  6808.0     0.53323    399(14)     0.167(6)     28259.     0.1551     0.1755
  6810.0     0.53339    415(14)     0.173(6)     27155.     0.1551     0.1737
  6812.0     0.53355    413(14)     0.172(6)     27327.     0.1551     0.1729
  6814.0     0.53370    419(14)     0.175(6)     26900.     0.1551     0.1729
  6816.0     0.53386    368(14)     0.154(6)     30701.     0.1551     0.1735
  6818.0     0.53402    416(14)     0.174(6)     27107.     0.1550     0.1742
  6820.0     0.53417    381(14)     0.159(6)     29647.     0.1550     0.1747
  6822.0     0.53433    437(15)     0.182(6)     25819.     0.1550     0.1751
  6824.0     0.53448    444(15)     0.185(6)     25408.     0.1550     0.1755
  6826.0     0.53464    398(14)     0.166(6)     28374.     0.1550     0.1758
  6828.0     0.53480    416(14)     0.173(6)     27162.     0.1550     0.1761
  6830.0     0.53495    435(15)     0.181(6)     25957.     0.1550     0.1761
  6832.0     0.53511    409(14)     0.171(6)     27611.     0.1549     0.1757
  6834.0     0.53527    427(15)     0.178(6)     26431.     0.1549     0.1750
  6836.0     0.53542    419(14)     0.175(6)     28301.     0.1549     0.1741
  6838.1     0.53559    383(14)     0.160(6)     30997.     0.1549     0.1732
  6840.2     0.53575    412(14)     0.172(6)     28744.     0.1549     0.1723
  6842.3     0.53592    412(14)     0.172(6)     28749.     0.1549     0.1716
  6844.4     0.53608    410(14)     0.171(6)     28959.     0.1548     0.1710
  6846.5     0.53624    400(14)     0.167(6)     29702.     0.1548     0.1705
  6848.6     0.53641    413(14)     0.172(6)     28731.     0.1548     0.1703
  6850.7     0.53657    423(14)     0.176(6)     28011.     0.1548     0.1705
  6852.8     0.53674    417(14)     0.174(6)     28440.     0.1548     0.1710
  6854.9     0.53690    423(14)     0.176(6)     28021.     0.1548     0.1719
  6857.0     0.53707    412(14)     0.172(6)     28819.     0.1547     0.1731
  6859.1     0.53723    403(14)     0.168(6)     29448.     0.1547     0.1748
  6861.2     0.53739    410(14)     0.171(6)     28932.     0.1547     0.1766
  6863.3     0.53756    413(14)     0.172(6)     28733.     0.1547     0.1783
  6865.4     0.53772    435(14)     0.181(6)     27295.     0.1547     0.1793
  6867.5     0.53789    437(14)     0.182(6)     27148.     0.1547     0.1792
  6869.6     0.53805    427(14)     0.178(6)     27833.     0.1546     0.1781
  6871.7     0.53822    440(14)     0.183(6)     27008.     0.1546     0.1764
  6873.8     0.53838    399(14)     0.166(6)     29808.     0.1546     0.1744
  6875.9     0.53854    407(14)     0.169(6)     29245.     0.1546     0.1725
  6878.0     0.53871    405(14)     0.169(6)     29355.     0.1546     0.1708
  6880.1     0.53887    365(13)     0.152(6)     32679.     0.1545     0.1694
  6882.2     0.53904    428(14)     0.178(6)     27800.     0.1545     0.1681
  6884.3     0.53920    396(14)     0.165(6)     30091.     0.1545     0.1671
  6886.4     0.53937    405(14)     0.169(6)     29377.     0.1545     0.1664
  6888.5     0.53953    372(13)     0.155(6)     32023.     0.1545     0.1656
  6890.6     0.53969    390(14)     0.162(6)     30595.     0.1544     0.1647
  6892.7     0.53986    440(14)     0.183(6)     27058.     0.1544     0.1637
  6894.8     0.54002    363(13)     0.151(6)     32852.     0.1544     0.1626
  6896.9     0.54019    375(13)     0.156(6)     31798.     0.1544     0.1615
  6899.0     0.54035    358(13)     0.149(5)     33353.     0.1544     0.1608
  6901.1     0.54052    397(14)     0.165(6)     30026.     0.1543     0.1604
  6903.2     0.54068    393(14)     0.163(6)     30365.     0.1543     0.1605
  6905.3     0.54084    383(14)     0.159(6)     31178.     0.1543     0.1612
  6907.4     0.54101    400(14)     0.166(6)     29788.     0.1543     0.1623
  6909.5     0.54117    400(14)     0.166(6)     29866.     0.1543     0.1638
  6911.6     0.54134    393(14)     0.163(6)     30350.     0.1542     0.1652
  6913.7     0.54150    422(14)     0.175(6)     28263.     0.1542     0.1666
  6915.8     0.54167    391(14)     0.162(6)     30550.     0.1542     0.1676
  6917.9     0.54183    409(14)     0.170(6)     29180.     0.1542     0.1684
  6920.0     0.54199    403(14)     0.168(6)     29607.     0.1541     0.1691
  6922.1     0.54216    406(14)     0.169(6)     29435.     0.1541     0.1697
  6924.2     0.54232    429(14)     0.178(6)     27810.     0.1541     0.1700
  6926.3     0.54249    411(14)     0.171(6)     29064.     0.1541     0.1697
  6928.4     0.54265    395(14)     0.164(6)     30284.     0.1541     0.1687
  6930.5     0.54282    393(14)     0.163(6)     30402.     0.1540     0.1672
  6932.6     0.54298    405(14)     0.168(6)     29534.     0.1540     0.1655
  6934.7     0.54314    393(14)     0.163(6)     30414.     0.1540     0.1637
  6936.8     0.54331    368(13)     0.153(6)     32543.     0.1540     0.1622
  6938.9     0.54347    360(13)     0.149(5)     33294.     0.1539     0.1609
  6941.0     0.54364    417(14)     0.173(6)     28697.     0.1539     0.1600
  6943.1     0.54380    378(13)     0.157(6)     31686.     0.1539     0.1595
  6945.2     0.54397    389(14)     0.161(6)     30785.     0.1539     0.1592
  6947.3     0.54413    408(14)     0.169(6)     29328.     0.1539     0.1591
  6949.4     0.54429    371(13)     0.154(6)     32326.     0.1538     0.1592
  6951.5     0.54446    393(14)     0.163(6)     30461.     0.1538     0.1594
  6953.6     0.54462    361(13)     0.150(5)     33205.     0.1538     0.1596
  6955.7     0.54479    390(14)     0.162(6)     30739.     0.1538     0.1601
  6957.8     0.54495    394(14)     0.163(6)     30442.     0.1537     0.1607
  6959.9     0.54512    385(14)     0.160(6)     31138.     0.1537     0.1616
  6962.0     0.54528    376(13)     0.156(6)     31947.     0.1537     0.1628
  6964.1     0.54544    387(14)     0.161(6)     30994.     0.1537     0.1643
  6966.2     0.54561    365(13)     0.151(6)     32892.     0.1536     0.1662
  6968.3     0.54577    392(14)     0.163(6)     30585.     0.1536     0.1686
  6970.4     0.54594    390(14)     0.162(6)     30743.     0.1536     0.1710
  6972.5     0.54610    410(14)     0.170(6)     29224.     0.1536     0.1733
  6974.6     0.54627    410(14)     0.170(6)     29230.     0.1535     0.1746
  6976.7     0.54643    430(14)     0.178(6)     27915.     0.1535     0.1748
  6978.8     0.54659    395(14)     0.164(6)     30428.     0.1535     0.1737
  6980.9     0.54676    426(14)     0.176(6)     28181.     0.1535     0.1718
  6983.0     0.54692    408(14)     0.169(6)     29428.     0.1534     0.1696
  6985.1     0.54709    413(14)     0.171(6)     29088.     0.1534     0.1673
  6987.2     0.54725    387(14)     0.160(6)     31063.     0.1534     0.1652
  6989.3     0.54742    407(14)     0.168(6)     29551.     0.1534     0.1634
  6991.4     0.54758    365(13)     0.151(6)     33016.     0.1534     0.1618
  6993.5     0.54774    399(14)     0.165(6)     30138.     0.1533     0.1604
  6995.6     0.54791    357(13)     0.148(5)     33746.     0.1533     0.1594
  6997.7     0.54807    392(14)     0.162(6)     30710.     0.1533     0.1587
  6999.8     0.54824    412(14)     0.170(6)     29198.     0.1532     0.1584
  7001.9     0.54840    379(13)     0.157(6)     31824.     0.1532     0.1586
  7004.0     0.54857    371(13)     0.154(6)     32496.     0.1532     0.1592
  7006.1     0.54873    371(13)     0.154(6)     32460.     0.1532     0.1603
  7008.2     0.54889    383(14)     0.159(6)     31442.     0.1531     0.1615
  7010.3     0.54906    384(14)     0.159(6)     31369.     0.1531     0.1627
  7012.4     0.54922    393(14)     0.163(6)     30679.     0.1531     0.1635
  7014.5     0.54939    388(14)     0.161(6)     31068.     0.1531     0.1638
  7016.6     0.54955    406(14)     0.168(6)     29666.     0.1531     0.1636
  7018.7     0.54972    381(13)     0.158(6)     31675.     0.1530     0.1632
  7020.8     0.54988    377(13)     0.156(6)     32048.     0.1530     0.1628
  7022.9     0.55004    397(14)     0.164(6)     30411.     0.1530     0.1626
  7025.0     0.55021    411(14)     0.170(6)     29306.     0.1529     0.1627
  7027.1     0.55037    394(14)     0.163(6)     30649.     0.1529     0.1634
  7029.2     0.55054    378(13)     0.156(6)     31993.     0.1529     0.1646
  7031.3     0.55070    436(14)     0.180(6)     27660.     0.1529     0.1663
  7033.4     0.55086    409(14)     0.169(6)     29505.     0.1528     0.1684
  7035.5     0.55103    399(14)     0.165(6)     30265.     0.1528     0.1704
  7037.6     0.55119    420(14)     0.173(6)     28767.     0.1528     0.1719
  7039.7     0.55136    451(15)     0.186(6)     26730.     0.1528     0.1727
  7041.8     0.55152    432(14)     0.178(6)     27939.     0.1527     0.1728
  7043.9     0.55169    454(15)     0.187(6)     26570.     0.1527     0.1725
  7046.0     0.55185    427(14)     0.176(6)     28269.     0.1527     0.1720
  7048.1     0.55201    443(15)     0.183(6)     27252.     0.1527     0.1715
  7050.2     0.55218    410(14)     0.169(6)     29452.     0.1526     0.1709
  7052.3     0.55234    433(14)     0.179(6)     27875.     0.1526     0.1703
  7054.4     0.55251    401(14)     0.166(6)     30141.     0.1526     0.1696
  7056.5     0.55267    412(14)     0.170(6)     29367.     0.1526     0.1690
  7058.6     0.55284    438(14)     0.181(6)     27585.     0.1525     0.1685
  7060.7     0.55300    397(14)     0.164(6)     30492.     0.1525     0.1681
  7062.8     0.55316    403(14)     0.166(6)     30059.     0.1525     0.1677
  7064.9     0.55333    395(14)     0.163(6)     30693.     0.1525     0.1672
  7067.0     0.55349    397(14)     0.164(6)     30513.     0.1524     0.1666
  7069.1     0.55366    383(14)     0.158(6)     31639.     0.1524     0.1659
  7071.2     0.55382    403(14)     0.166(6)     30049.     0.1524     0.1654
  7073.3     0.55399    423(14)     0.175(6)     28610.     0.1524     0.1651
  7075.4     0.55415    391(14)     0.161(6)     31032.     0.1523     0.1651
  7077.5     0.55431    396(14)     0.163(6)     30622.     0.1523     0.1653
  7079.6     0.55448    398(14)     0.164(6)     30516.     0.1523     0.1658
  7081.7     0.55464    415(14)     0.171(6)     29205.     0.1522     0.1666
  7083.8     0.55481    393(14)     0.162(6)     30869.     0.1522     0.1678
  7085.9     0.55497    408(14)     0.168(6)     29775.     0.1522     0.1691
  7088.0     0.55514    416(14)     0.171(6)     29191.     0.1522     0.1700
  7090.1     0.55530    400(14)     0.165(6)     30366.     0.1521     0.1702
  7092.2     0.55546    473(15)     0.195(6)     25609.     0.1521     0.1696
  7094.3     0.55563    428(14)     0.176(6)     28350.     0.1521     0.1683
  7096.4     0.55579    422(14)     0.174(6)     28748.     0.1521     0.1667
  7098.5     0.55596    416(14)     0.171(6)     29190.     0.1520     0.1651
  7100.6     0.55612    407(14)     0.168(6)     29858.     0.1520     0.1639
  7102.7     0.55629    387(14)     0.159(6)     31436.     0.1520     0.1635
  7104.8     0.55645    386(14)     0.159(6)     31522.     0.1520     0.1640
  7106.9     0.55661    422(14)     0.174(6)     28781.     0.1519     0.1656
  7109.0     0.55678    419(14)     0.172(6)     29055.     0.1519     0.1683
  7111.1     0.55694    415(14)     0.171(6)     29334.     0.1519     0.1717
  7113.2     0.55711    443(15)     0.182(6)     27414.     0.1519     0.1754
  7115.3     0.55727    409(14)     0.168(6)     29800.     0.1518     0.1790
  7117.4     0.55744    438(14)     0.180(6)     27792.     0.1518     0.1823
  7119.5     0.55760    482(15)     0.198(6)     25169.     0.1518     0.1853
  7121.6     0.55776    457(15)     0.188(6)     26623.     0.1517     0.1886
  7123.7     0.55793    441(14)     0.182(6)     27568.     0.1517     0.1920
  7125.8     0.55809    472(15)     0.194(6)     25731.     0.1517     0.1952
  7127.9     0.55826    461(15)     0.190(6)     26362.     0.1517     0.1973
  7130.0     0.55842    480(15)     0.197(6)     25352.     0.1516     0.1975
  7132.1     0.55859    482(15)     0.198(6)     25205.     0.1516     0.1957
  7134.2     0.55875    465(15)     0.191(6)     26160.     0.1516     0.1922
  7136.3     0.55891    450(15)     0.185(6)     27100.     0.1516     0.1878
  7138.4     0.55908    431(14)     0.177(6)     28299.     0.1515     0.1833
  7140.5     0.55924    454(15)     0.187(6)     26823.     0.1515     0.1791
  7142.6     0.55941    425(14)     0.175(6)     28700.     0.1515     0.1755
  7144.7     0.55957    443(15)     0.182(6)     27543.     0.1515     0.1727
  7146.8     0.55974    424(14)     0.174(6)     28780.     0.1514     0.1706
  7148.9     0.55990    436(14)     0.179(6)     28018.     0.1514     0.1693
  7151.0     0.56006    408(14)     0.168(6)     29958.     0.1514     0.1687
  7153.1     0.56023    412(14)     0.169(6)     29648.     0.1514     0.1689
  7155.2     0.56039    423(14)     0.174(6)     28907.     0.1513     0.1698
  7157.3     0.56056    426(14)     0.175(6)     28717.     0.1513     0.1715
  7159.4     0.56072    430(14)     0.176(6)     28432.     0.1513     0.1744
  7161.5     0.56089    441(14)     0.181(6)     27719.     0.1513     0.1783
  7163.6     0.56105    444(15)     0.182(6)     27544.     0.1512     0.1830
  7165.7     0.56121    448(15)     0.184(6)     27312.     0.1512     0.1879
  7167.8     0.56138    463(15)     0.190(6)     26374.     0.1512     0.1919
  7169.9     0.56154    460(14)     0.189(6)     27814.     0.1511     0.1940
  7172.1     0.56171    455(14)     0.187(6)     28134.     0.1511     0.1938
  7174.3     0.56189    488(15)     0.200(6)     26187.     0.1511     0.1917
  7176.5     0.56206    493(15)     0.202(6)     25923.     0.1511     0.1887
  7178.7     0.56223    456(14)     0.187(6)     28070.     0.1510     0.1856
  7180.9     0.56240    460(14)     0.188(6)     27879.     0.1510     0.1827
  7183.1     0.56258    445(14)     0.182(6)     28848.     0.1510     0.1805
  7185.3     0.56275    438(14)     0.180(6)     29283.     0.1510     0.1789
  7187.5     0.56292    435(14)     0.178(6)     29478.     0.1509     0.1781
  7189.7     0.56309    429(14)     0.176(6)     29933.     0.1509     0.1781
  7191.9     0.56326    427(14)     0.175(6)     30103.     0.1509     0.1787
  7194.1     0.56344    472(15)     0.193(6)     27182.     0.1508     0.1792
  7196.3     0.56361    459(14)     0.188(6)     27960.     0.1508     0.1791
  7198.5     0.56378    430(14)     0.176(6)     29901.     0.1508     0.1778
  7200.7     0.56395    470(15)     0.193(6)     27285.     0.1508     0.1755
  7202.9     0.56412    404(14)     0.165(6)     31874.     0.1507     0.1725
  7205.1     0.56430    439(14)     0.180(6)     29324.     0.1507     0.1695
  7207.3     0.56447    412(14)     0.169(6)     31246.     0.1507     0.1666
  7209.5     0.56464    402(14)     0.165(6)     32047.     0.1507     0.1643
  7211.7     0.56481    370(13)     0.152(5)     34861.     0.1506     0.1627
  7213.9     0.56498    426(14)     0.174(6)     30252.     0.1506     0.1618
  7216.1     0.56516    405(14)     0.165(6)     31890.     0.1506     0.1616
  7218.3     0.56533    383(13)     0.157(5)     33752.     0.1506     0.1620
  7220.5     0.56550    402(14)     0.164(6)     32129.     0.1505     0.1628
  7222.7     0.56567    413(14)     0.169(6)     31272.     0.1505     0.1638
  7224.9     0.56585    430(14)     0.176(6)     30033.     0.1505     0.1649
  7227.1     0.56602    410(14)     0.168(6)     31502.     0.1505     0.1664
  7229.3     0.56619    415(14)     0.170(6)     31124.     0.1504     0.1682
  7231.5     0.56636    432(14)     0.176(6)     29897.     0.1504     0.1704
  7233.7     0.56653    427(14)     0.174(6)     30263.     0.1504     0.1729
  7235.9     0.56671    414(14)     0.169(6)     31220.     0.1503     0.1752
  7238.1     0.56688    422(14)     0.172(6)     30613.     0.1503     0.1767
  7240.3     0.56705    443(14)     0.181(6)     29179.     0.1503     0.1775
  7242.5     0.56722    425(14)     0.174(6)     30397.     0.1503     0.1777
  7244.7     0.56739    425(14)     0.173(6)     30472.     0.1502     0.1778
  7246.9     0.56757    431(14)     0.176(6)     30022.     0.1502     0.1779
  7249.1     0.56774    457(14)     0.186(6)     28293.     0.1502     0.1780
  7251.3     0.56791    420(14)     0.171(6)     30835.     0.1502     0.1778
  7253.5     0.56808    441(14)     0.180(6)     29353.     0.1501     0.1770
  7255.7     0.56825    438(14)     0.179(6)     29548.     0.1501     0.1757
  7257.9     0.56843    450(14)     0.183(6)     28794.     0.1501     0.1742
  7260.1     0.56860    407(14)     0.166(6)     31855.     0.1501     0.1728
  7262.3     0.56877    429(14)     0.175(6)     30246.     0.1500     0.1717
  7264.5     0.56894    444(14)     0.181(6)     29212.     0.1500     0.1706
  7266.7     0.56911    422(14)     0.172(6)     30763.     0.1500     0.1697
  7268.9     0.56929    411(14)     0.168(6)     31569.     0.1500     0.1688
  7271.1     0.56946    421(14)     0.172(6)     30815.     0.1499     0.1681
  7273.3     0.56963    415(14)     0.169(6)     31341.     0.1499     0.1677
  7275.5     0.56980    413(14)     0.168(6)     31456.     0.1499     0.1677
  7277.7     0.56998    418(14)     0.170(6)     31082.     0.1499     0.1680
  7279.9     0.57015    425(14)     0.173(6)     30549.     0.1498     0.1685
  7282.1     0.57032    423(14)     0.172(6)     30760.     0.1498     0.1694
  7284.3     0.57049    420(14)     0.171(6)     30939.     0.1498     0.1707
  7286.5     0.57066    438(14)     0.178(6)     29672.     0.1498     0.1726
  7288.7     0.57084    424(14)     0.173(6)     30687.     0.1497     0.1749
  7290.9     0.57101    437(14)     0.178(6)     29753.     0.1497     0.1771
  7293.1     0.57118    441(14)     0.180(6)     29480.     0.1497     0.1785
  7295.3     0.57135    455(14)     0.185(6)     28588.     0.1497     0.1784
  7297.5     0.57152    470(15)     0.191(6)     27692.     0.1496     0.1769
  7299.7     0.57170    431(14)     0.175(6)     30238.     0.1496     0.1742
  7301.9     0.57187    415(14)     0.169(6)     31395.     0.1496     0.1710
  7304.1     0.57204    435(14)     0.177(6)     29935.     0.1496     0.1678
  7306.3     0.57221    393(13)     0.160(5)     33228.     0.1495     0.1648
  7308.5     0.57238    419(14)     0.170(6)     31181.     0.1495     0.1621
  7310.7     0.57256    405(14)     0.165(6)     32261.     0.1495     0.1600
  7312.9     0.57273    375(13)     0.153(5)     34858.     0.1495     0.1582
  7315.1     0.57290    383(13)     0.156(5)     34195.     0.1494     0.1568
  7317.3     0.57307    370(13)     0.151(5)     35359.     0.1494     0.1557
  7319.5     0.57325    362(13)     0.147(5)     36183.     0.1494     0.1551
  7321.7     0.57342    395(13)     0.161(5)     33106.     0.1494     0.1549
  7323.9     0.57359    395(13)     0.160(5)     33156.     0.1493     0.1553
  7326.1     0.57376    387(13)     0.157(5)     33880.     0.1493     0.1564
  7328.3     0.57393    406(14)     0.165(6)     32269.     0.1493     0.1582
  7330.5     0.57411    389(13)     0.158(5)     33701.     0.1493     0.1606
  7332.7     0.57428    429(14)     0.174(6)     30546.     0.1492     0.1632
  7334.9     0.57445    405(14)     0.164(6)     32374.     0.1492     0.1655
  7337.1     0.57462    406(14)     0.165(6)     32310.     0.1492     0.1671
  7339.3     0.57479    400(13)     0.162(6)     32807.     0.1492     0.1678
  7341.5     0.57497    440(14)     0.178(6)     29780.     0.1492     0.1676
  7343.7     0.57514    408(14)     0.166(6)     32158.     0.1491     0.1670
  7345.9     0.57531    402(14)     0.163(6)     32688.     0.1491     0.1662
  7348.1     0.57548    408(14)     0.165(6)     32216.     0.1491     0.1655
  7350.3     0.57565    427(14)     0.173(6)     30758.     0.1491     0.1646
  7352.5     0.57583    409(14)     0.166(6)     32127.     0.1490     0.1635
  7354.7     0.57600    426(14)     0.173(6)     30812.     0.1490     0.1622
  7356.9     0.57617    423(14)     0.171(6)     31092.     0.1490     0.1608
  7359.1     0.57634    377(13)     0.153(5)     34965.     0.1490     0.1594
  7361.3     0.57652    390(13)     0.158(5)     33774.     0.1489     0.1582
  7363.5     0.57669    385(13)     0.156(5)     34232.     0.1489     0.1575
  7365.7     0.57686    366(13)     0.148(5)     36016.     0.1489     0.1576
  7367.9     0.57703    371(13)     0.150(5)     35535.     0.1489     0.1586
  7370.1     0.57720    376(13)     0.152(5)     35066.     0.1489     0.1608
  7372.3     0.57738    428(14)     0.173(6)     30793.     0.1488     0.1642
  7374.5     0.57755    419(14)     0.169(6)     31486.     0.1488     0.1685
  7376.7     0.57772    430(14)     0.174(6)     30681.     0.1488     0.1731
  7378.9     0.57789    416(14)     0.168(6)     31682.     0.1488     0.1771
  7381.1     0.57806    439(14)     0.178(6)     30022.     0.1487     0.1798
  7383.3     0.57824    446(14)     0.180(6)     29533.     0.1487     0.1809
  7385.5     0.57841    462(14)     0.187(6)     28534.     0.1487     0.1806
  7387.7     0.57858    433(14)     0.175(6)     30471.     0.1487     0.1797
  7389.9     0.57875    460(14)     0.186(6)     28640.     0.1486     0.1787
  7392.1     0.57892    428(14)     0.173(6)     30855.     0.1486     0.1778
  7394.3     0.57910    419(14)     0.169(6)     31548.     0.1486     0.1772
  7396.5     0.57927    413(14)     0.167(6)     32019.     0.1486     0.1767
  7398.7     0.57944    425(14)     0.172(6)     31122.     0.1486     0.1765
  7400.9     0.57961    431(14)     0.174(6)     30698.     0.1485     0.1769
  7403.1     0.57978    441(14)     0.178(6)     29999.     0.1485     0.1779
  7405.3     0.57996    451(14)     0.182(6)     29300.     0.1485     0.1797
  7407.5     0.58013    410(14)     0.165(6)     32328.     0.1485     0.1816
  7409.7     0.58030    428(14)     0.173(6)     30974.     0.1485     0.1831
  7411.9     0.58047    429(14)     0.173(6)     30885.     0.1484     0.1840
  7414.1     0.58065    441(14)     0.178(6)     30020.     0.1484     0.1843
  7416.3     0.58082    452(14)     0.182(6)     29322.     0.1484     0.1846
  7418.5     0.58099    457(14)     0.184(6)     29004.     0.1484     0.1852
  7420.7     0.58116    430(14)     0.173(6)     30895.     0.1483     0.1860
  7422.9     0.58133    475(15)     0.191(6)     27919.     0.1483     0.1866
  7425.1     0.58151    474(15)     0.191(6)     27956.     0.1483     0.1863
  7427.3     0.58168    461(14)     0.186(6)     28783.     0.1483     0.1847
  7429.5     0.58185    478(15)     0.192(6)     27759.     0.1483     0.1819
  7431.7     0.58202    433(14)     0.174(6)     30718.     0.1482     0.1781
  7433.9     0.58219    450(14)     0.181(6)     29497.     0.1482     0.1741
  7436.1     0.58237    418(14)     0.168(6)     31866.     0.1482     0.1702
  7438.3     0.58254    404(14)     0.163(6)     32973.     0.1482     0.1668
  7440.5     0.58271    397(13)     0.160(5)     33562.     0.1482     0.1639
  7442.7     0.58288    377(13)     0.152(5)     35429.     0.1481     0.1617
  7444.9     0.58305    406(14)     0.164(6)     32822.     0.1481     0.1600
  7447.1     0.58323    385(13)     0.155(5)     34689.     0.1481     0.1589
  7449.3     0.58340    414(14)     0.166(6)     32258.     0.1481     0.1583
  7451.5     0.58357    415(14)     0.167(6)     32161.     0.1481     0.1581
  7453.7     0.58374    383(13)     0.154(5)     34895.     0.1480     0.1581
  7455.9     0.58392    380(13)     0.153(5)     35205.     0.1480     0.1585
  7458.1     0.58409    412(14)     0.166(6)     32414.     0.1480     0.1593
  7460.3     0.58426    385(13)     0.155(5)     34807.     0.1480     0.1605
  7462.5     0.58443    423(14)     0.170(6)     31586.     0.1480     0.1624
  7464.7     0.58460    418(14)     0.168(6)     32019.     0.1479     0.1647
  7466.9     0.58478    416(14)     0.167(6)     32138.     0.1479     0.1672
  7469.1     0.58495    437(14)     0.175(6)     30616.     0.1479     0.1695
  7471.3     0.58512    470(15)     0.189(6)     28423.     0.1479     0.1711
  7473.5     0.58529    433(14)     0.174(6)     30935.     0.1479     0.1719
  7475.7     0.58546    435(14)     0.175(6)     30781.     0.1478     0.1724
  7477.9     0.58564    440(14)     0.176(6)     30468.     0.1478     0.1728
  7480.1     0.58581    429(14)     0.172(6)     31237.     0.1478     0.1734
  7482.3     0.58598    425(14)     0.171(6)     31521.     0.1478     0.1741
  7484.5     0.58615    439(14)     0.176(6)     30536.     0.1478     0.1748
  7486.7     0.58632    450(14)     0.181(6)     29762.     0.1477     0.1752
  7488.9     0.58650    430(14)     0.173(6)     31184.     0.1477     0.1752
  7491.1     0.58667    465(15)     0.187(6)     28805.     0.1477     0.1752
  7493.3     0.58684    435(14)     0.174(6)     30909.     0.1477     0.1754
  7495.5     0.58701    455(14)     0.183(6)     29474.     0.1477     0.1760
  7497.7     0.58719    447(14)     0.179(6)     30035.     0.1476     0.1767
  7499.9     0.58736    439(14)     0.176(6)     30650.     0.1476     0.1772
  7502.1     0.58753    443(14)     0.177(6)     31735.     0.1476     0.1769
  7504.4     0.58771    463(14)     0.185(6)     30318.     0.1476     0.1756
  7506.7     0.58789    440(14)     0.176(6)     31921.     0.1476     0.1736
  7509.0     0.58807    410(13)     0.164(5)     34316.     0.1475     0.1712
  7511.3     0.58825    422(14)     0.169(5)     33357.     0.1475     0.1689
  7513.6     0.58843    416(13)     0.166(5)     33905.     0.1475     0.1669
  7515.9     0.58861    430(14)     0.172(6)     32799.     0.1475     0.1653
  7518.2     0.58879    405(13)     0.162(5)     34823.     0.1475     0.1641
  7520.5     0.58897    415(13)     0.166(5)     34019.     0.1474     0.1634
  7522.8     0.58915    418(13)     0.167(5)     33745.     0.1474     0.1633
  7525.1     0.58933    401(13)     0.160(5)     35252.     0.1474     0.1638
  7527.4     0.58951    419(13)     0.167(5)     33702.     0.1474     0.1647
  7529.7     0.58969    400(13)     0.160(5)     35320.     0.1474     0.1656
  7532.0     0.58987    420(14)     0.168(5)     33659.     0.1474     0.1661
  7534.3     0.59005    407(13)     0.163(5)     34773.     0.1473     0.1658
  7536.6     0.59023    384(13)     0.153(5)     36915.     0.1473     0.1645
  7538.9     0.59041    404(13)     0.161(5)     35031.     0.1473     0.1628
  7541.2     0.59059    430(14)     0.171(6)     32951.     0.1473     0.1607
  7543.5     0.59077    375(13)     0.150(5)     37834.     0.1473     0.1587
  7545.8     0.59095    382(13)     0.152(5)     37192.     0.1472     0.1569
  7548.1     0.59113    373(13)     0.149(5)     38136.     0.1472     0.1553
  7550.4     0.59131    389(13)     0.155(5)     36546.     0.1472     0.1540
  7552.7     0.59149    361(13)     0.144(5)     39383.     0.1472     0.1529
  7555.0     0.59167    388(13)     0.155(5)     36661.     0.1472     0.1520
  7557.3     0.59185    381(13)     0.152(5)     37359.     0.1472     0.1514
  7559.6     0.59203    372(13)     0.148(5)     38263.     0.1471     0.1510
  7561.9     0.59221    347(12)     0.138(5)     41162.     0.1471     0.1510
  7564.2     0.59239    381(13)     0.152(5)     37407.     0.1471     0.1515
  7566.5     0.59257    414(13)     0.165(5)     34347.     0.1471     0.1526
  7568.8     0.59275    402(13)     0.160(5)     35422.     0.1471     0.1546
  7571.1     0.59293    411(13)     0.164(5)     34674.     0.1470     0.1575
  7573.4     0.59311    410(13)     0.163(5)     34764.     0.1470     0.1611
  7575.7     0.59329    418(13)     0.166(5)     34079.     0.1470     0.1650
  7578.0     0.59347    426(14)     0.169(5)     33491.     0.1470     0.1685
  7580.3     0.59365    444(14)     0.177(6)     32069.     0.1470     0.1711
  7582.6     0.59383    462(14)     0.184(6)     30850.     0.1470     0.1726
  7584.9     0.59401    441(14)     0.175(6)     32356.     0.1469     0.1734
  7587.2     0.59419    411(13)     0.163(5)     34781.     0.1469     0.1741
  7589.5     0.59437    434(14)     0.172(6)     32914.     0.1469     0.1751
  7591.8     0.59455    459(14)     0.182(6)     31115.     0.1469     0.1762
  7594.1     0.59473    456(14)     0.181(6)     31341.     0.1469     0.1773
  7596.4     0.59491    456(14)     0.181(6)     31325.     0.1469     0.1779
  7598.7     0.59509    428(14)     0.170(5)     33452.     0.1468     0.1781
  7601.0     0.59527    429(14)     0.170(5)     33363.     0.1468     0.1781
  7603.3     0.59545    413(13)     0.164(5)     34741.     0.1468     0.1785
  7605.6     0.59563    451(14)     0.179(6)     31752.     0.1468     0.1794
  7607.9     0.59581    432(14)     0.171(5)     33169.     0.1468     0.1806
  7610.2     0.59599    473(14)     0.187(6)     30290.     0.1468     0.1814
  7612.5     0.59617    440(14)     0.174(6)     32630.     0.1467     0.1812
  7614.8     0.59635    453(14)     0.180(6)     31655.     0.1467     0.1797
  7617.1     0.59653    448(14)     0.177(6)     32046.     0.1467     0.1770
  7619.4     0.59671    447(14)     0.177(6)     32124.     0.1467     0.1736
  7621.7     0.59689    436(14)     0.173(6)     32956.     0.1467     0.1702
  7624.0     0.59707    419(13)     0.166(5)     34368.     0.1467     0.1670
  7626.3     0.59725    390(13)     0.154(5)     37003.     0.1466     0.1644
  7628.6     0.59742    380(13)     0.151(5)     37925.     0.1466     0.1624
  7630.9     0.59760    420(14)     0.166(5)     34271.     0.1466     0.1611
  7633.2     0.59778    404(13)     0.160(5)     35677.     0.1466     0.1606
  7635.5     0.59796    414(13)     0.164(5)     34853.     0.1466     0.1610
  7637.8     0.59814    407(13)     0.161(5)     35477.     0.1466     0.1620
  7640.1     0.59832    427(14)     0.169(5)     33801.     0.1465     0.1635
  7642.4     0.59850    397(13)     0.157(5)     36381.     0.1465     0.1649
  7644.7     0.59868    414(13)     0.164(5)     34919.     0.1465     0.1661
  7647.0     0.59886    420(14)     0.166(5)     34420.     0.1465     0.1667
  7649.3     0.59904    410(13)     0.162(5)     35330.     0.1465     0.1671
  7651.6     0.59922    403(13)     0.159(5)     35929.     0.1465     0.1677
  7653.9     0.59940    422(14)     0.167(5)     34288.     0.1464     0.1686
  7656.2     0.59958    433(14)     0.171(5)     33427.     0.1464     0.1698
  7658.5     0.59976    434(14)     0.171(5)     33375.     0.1464     0.1708
  7660.8     0.59994    413(13)     0.163(5)     35148.     0.1464     0.1712
  7663.1     0.60012    444(14)     0.175(6)     32607.     0.1464     0.1707
  7665.4     0.60030    428(14)     0.169(5)     33873.     0.1464     0.1693
  7667.7     0.60048    451(14)     0.178(6)     32126.     0.1464     0.1673
  7670.0     0.60066    429(14)     0.169(5)     33870.     0.1463     0.1653
  7672.3     0.60084    412(13)     0.162(5)     35271.     0.1463     0.1634
  7674.6     0.60102    412(13)     0.162(5)     35326.     0.1463     0.1616
  7676.9     0.60120    421(14)     0.166(5)     34563.     0.1463     0.1600
  7679.2     0.60138    412(13)     0.162(5)     35361.     0.1463     0.1585
  7681.5     0.60156    413(13)     0.163(5)     35226.     0.1463     0.1570
  7683.8     0.60174    413(13)     0.163(5)     35244.     0.1463     0.1556
  7686.1     0.60192    396(13)     0.156(5)     36838.     0.1462     0.1543
  7688.4     0.60210    389(13)     0.153(5)     37569.     0.1462     0.1533
  7690.7     0.60228    399(13)     0.157(5)     36628.     0.1462     0.1525
  7693.0     0.60246    384(13)     0.151(5)     38082.     0.1462     0.1521
  7695.3     0.60264    401(13)     0.158(5)     36462.     0.1462     0.1522
  7697.6     0.60282    377(13)     0.148(5)     38881.     0.1462     0.1531
  7699.9     0.60300    390(13)     0.153(5)     37534.     0.1462     0.1547
  7702.2     0.60318    393(13)     0.154(5)     37257.     0.1461     0.1572
  7704.5     0.60336    389(13)     0.153(5)     37656.     0.1461     0.1603
  7706.8     0.60354    421(14)     0.165(5)     34749.     0.1461     0.1635
  7709.1     0.60372    440(14)     0.173(5)     33295.     0.1461     0.1663
  7711.4     0.60390    436(14)     0.171(5)     33583.     0.1461     0.1680
  7713.7     0.60408    440(14)     0.173(5)     33295.     0.1461     0.1685
  7716.0     0.60426    452(14)     0.177(6)     32430.     0.1460     0.1681
  7718.3     0.60444    405(13)     0.159(5)     36245.     0.1460     0.1673
  7720.6     0.60462    463(14)     0.182(6)     31624.     0.1460     0.1664
  7722.9     0.60480    427(14)     0.167(5)     34438.     0.1460     0.1656
  7725.2     0.60498    404(13)     0.158(5)     36420.     0.1460     0.1651
  7727.5     0.60516    393(13)     0.154(5)     37506.     0.1460     0.1646
  7729.8     0.60534    390(13)     0.153(5)     37823.     0.1460     0.1643
  7732.1     0.60552    427(14)     0.167(5)     34472.     0.1460     0.1643
  7734.4     0.60570    429(14)     0.168(5)     34347.     0.1459     0.1647
  7736.7     0.60588    405(13)     0.158(5)     36433.     0.1459     0.1658
  7739.0     0.60606    421(14)     0.165(5)     35034.     0.1459     0.1676
  7741.3     0.60624    417(13)     0.163(5)     35425.     0.1459     0.1697
  7743.6     0.60642    433(14)     0.169(5)     34067.     0.1459     0.1721
  7745.9     0.60660    444(14)     0.174(5)     33201.     0.1459     0.1746
  7748.2     0.60678    495(15)     0.193(6)     29767.     0.1459     0.1778
  7750.5     0.60696    479(14)     0.187(6)     30805.     0.1458     0.1823
  7752.8     0.60714    464(14)     0.181(6)     31823.     0.1458     0.1887
  7755.1     0.60732    454(14)     0.177(6)     32524.     0.1458     0.1967
  7757.4     0.60750    542(15)     0.212(6)     27167.     0.1458     0.2051
  7759.7     0.60768    551(15)     0.215(6)     26720.     0.1458     0.2122
  7762.0     0.60786    577(16)     0.225(6)     25498.     0.1458     0.2162
  7764.3     0.60804    609(16)     0.238(6)     24167.     0.1458     0.2162
  7766.6     0.60822    580(16)     0.226(6)     25388.     0.1458     0.2128
  7768.9     0.60840    552(15)     0.215(6)     26756.     0.1457     0.2073
  7771.2     0.60858    533(15)     0.208(6)     27708.     0.1457     0.2009
  7773.5     0.60876    482(14)     0.188(6)     30740.     0.1457     0.1948
  7775.8     0.60894    474(14)     0.185(6)     31275.     0.1457     0.1892
  7778.1     0.60912    475(14)     0.185(6)     31233.     0.1457     0.1843
  7780.4     0.60930    445(14)     0.173(5)     33432.     0.1457     0.1799
  7782.7     0.60948    440(14)     0.171(5)     33820.     0.1457     0.1762
  7785.0     0.60966    436(14)     0.170(5)     34148.     0.1457     0.1731
  7787.3     0.60984    410(13)     0.160(5)     36381.     0.1456     0.1708
  7789.6     0.61002    432(14)     0.168(5)     34500.     0.1456     0.1692
  7791.9     0.61020    439(14)     0.171(5)     33996.     0.1456     0.1681
  7794.2     0.61038    423(14)     0.165(5)     35296.     0.1456     0.1673
  7796.5     0.61056    426(14)     0.165(5)     35095.     0.1456     0.1667
  7798.8     0.61074    413(13)     0.160(5)     36245.     0.1456     0.1661
  7801.1     0.61092    426(14)     0.166(5)     35097.     0.1456     0.1658
  7803.4     0.61110    442(14)     0.172(5)     33815.     0.1456     0.1661
  7805.7     0.61128    445(14)     0.173(5)     33632.     0.1455     0.1669
  7808.0     0.61146    414(13)     0.161(5)     36169.     0.1455     0.1683
  7810.3     0.61164    459(14)     0.178(6)     32597.     0.1455     0.1697
  7812.6     0.61182    454(14)     0.176(6)     32965.     0.1455     0.1705
  7814.9     0.61200    460(14)     0.178(6)     32570.     0.1455     0.1704
  7817.2     0.61218    416(13)     0.161(5)     36133.     0.1455     0.1692
  7819.5     0.61236    429(14)     0.166(5)     35033.     0.1455     0.1672
  7821.8     0.61254    446(14)     0.173(5)     33695.     0.1455     0.1647
  7824.1     0.61272    425(14)     0.165(5)     35364.     0.1454     0.1621
  7826.4     0.61290    408(13)     0.158(5)     36880.     0.1454     0.1597
  7828.7     0.61308    420(14)     0.163(5)     35814.     0.1454     0.1576
  7831.0     0.61326    397(13)     0.154(5)     37991.     0.1454     0.1558
  7833.3     0.61344    389(13)     0.150(5)     38834.     0.1454     0.1544
  7835.6     0.61362    400(13)     0.155(5)     39393.     0.1454     0.1534
  7838.0     0.61381    417(13)     0.162(5)     37695.     0.1454     0.1528
  7840.4     0.61399    396(13)     0.153(5)     39820.     0.1454     0.1525
  7842.8     0.61418    391(13)     0.151(5)     40362.     0.1453     0.1525
  7845.2     0.61437    405(13)     0.157(5)     38908.     0.1453     0.1527
  7847.6     0.61456    415(13)     0.161(5)     37977.     0.1453     0.1531
  7850.0     0.61474    406(13)     0.157(5)     38873.     0.1453     0.1536
  7852.4     0.61493    390(13)     0.151(5)     40501.     0.1453     0.1544
  7854.8     0.61512    389(13)     0.150(5)     40658.     0.1453     0.1558
  7857.2     0.61531    393(13)     0.152(5)     40287.     0.1453     0.1578
  7859.6     0.61550    425(13)     0.164(5)     37216.     0.1453     0.1604
  7862.0     0.61568    421(13)     0.162(5)     37614.     0.1452     0.1632
  7864.4     0.61587    454(14)     0.175(5)     34823.     0.1452     0.1656
  7866.8     0.61606    442(14)     0.170(5)     35850.     0.1452     0.1669
  7869.2     0.61625    455(14)     0.176(5)     34768.     0.1452     0.1669
  7871.6     0.61643    435(13)     0.168(5)     36418.     0.1452     0.1656
  7874.0     0.61662    421(13)     0.162(5)     37689.     0.1452     0.1636
  7876.4     0.61681    444(14)     0.171(5)     35765.     0.1452     0.1613
  7878.8     0.61700    420(13)     0.162(5)     37811.     0.1452     0.1590
  7881.2     0.61719    424(13)     0.163(5)     37493.     0.1452     0.1570
  7883.6     0.61737    399(13)     0.153(5)     39951.     0.1451     0.1555
  7886.0     0.61756    405(13)     0.156(5)     39389.     0.1451     0.1544
  7888.4     0.61775    376(13)     0.145(5)     42481.     0.1451     0.1539
  7890.8     0.61794    429(13)     0.165(5)     37176.     0.1451     0.1540
  7893.2     0.61812    416(13)     0.160(5)     38336.     0.1451     0.1549
  7895.6     0.61831    413(13)     0.159(5)     38675.     0.1451     0.1562
  7898.0     0.61850    406(13)     0.156(5)     39345.     0.1451     0.1578
  7900.4     0.61869    387(13)     0.149(5)     41353.     0.1451     0.1592
  7902.8     0.61887    420(13)     0.161(5)     38043.     0.1451     0.1600
  7905.2     0.61906    412(13)     0.158(5)     38891.     0.1450     0.1603
  7907.6     0.61925    417(13)     0.160(5)     38439.     0.1450     0.1600
  7910.0     0.61944    421(13)     0.161(5)     38076.     0.1450     0.1597
  7912.4     0.61963    429(13)     0.165(5)     37346.     0.1450     0.1594
  7914.8     0.61981    400(13)     0.153(5)     40187.     0.1450     0.1594
  7917.2     0.62000    429(13)     0.164(5)     37393.     0.1450     0.1595
  7919.6     0.62019    422(13)     0.162(5)     38094.     0.1450     0.1595
  7922.0     0.62038    410(13)     0.157(5)     39263.     0.1450     0.1594
  7924.4     0.62056    402(13)     0.154(5)     40075.     0.1450     0.1590
  7926.8     0.62075    411(13)     0.157(5)     39150.     0.1449     0.1587
  7929.2     0.62094    385(13)     0.147(5)     41893.     0.1449     0.1586
  7931.6     0.62113    385(13)     0.147(5)     41919.     0.1449     0.1589
  7934.0     0.62132    407(13)     0.156(5)     39633.     0.1449     0.1595
  7936.4     0.62150    398(13)     0.152(5)     40587.     0.1449     0.1603
  7938.8     0.62169    405(13)     0.155(5)     39849.     0.1449     0.1612
  7941.2     0.62188    403(13)     0.154(5)     40126.     0.1449     0.1624
  7943.6     0.62207    432(13)     0.165(5)     37432.     0.1449     0.1643
  7946.0     0.62225    425(13)     0.162(5)     38054.     0.1449     0.1673
  7948.4     0.62244    422(13)     0.161(5)     38385.     0.1448     0.1717
  7950.8     0.62263    465(14)     0.178(5)     34734.     0.1448     0.1772
  7953.2     0.62282    474(14)     0.181(5)     34103.     0.1448     0.1827
  7955.6     0.62301    505(15)     0.193(6)     31999.     0.1448     0.1871
  7958.0     0.62319    505(14)     0.192(6)     32047.     0.1448     0.1892
  7960.4     0.62338    495(14)     0.189(6)     32674.     0.1448     0.1885
  7962.8     0.62357    510(15)     0.194(6)     31767.     0.1448     0.1856
  7965.2     0.62376    472(14)     0.180(5)     34367.     0.1448     0.1814
  7967.6     0.62394    463(14)     0.176(5)     35052.     0.1448     0.1766
  7970.0     0.62413    452(14)     0.172(5)     35931.     0.1447     0.1720
  7972.4     0.62432    454(14)     0.173(5)     35853.     0.1447     0.1679
  7974.8     0.62451    423(13)     0.161(5)     38542.     0.1447     0.1643
  7977.2     0.62470    415(13)     0.158(5)     39276.     0.1447     0.1614
  7979.6     0.62488    409(13)     0.155(5)     39954.     0.1447     0.1590
  7982.0     0.62507    416(13)     0.158(5)     39287.     0.1447     0.1572
  7984.4     0.62526    414(13)     0.157(5)     39515.     0.1447     0.1559
  7986.8     0.62545    422(13)     0.160(5)     38708.     0.1447     0.1549
  7989.2     0.62563    406(13)     0.154(5)     40352.     0.1447     0.1544
  7991.6     0.62582    413(13)     0.157(5)     39674.     0.1446     0.1540
  7994.0     0.62601    402(13)     0.153(5)     40788.     0.1446     0.1537
  7996.4     0.62620    413(13)     0.157(5)     39686.     0.1446     0.1536
  7998.8     0.62638    398(13)     0.151(5)     41233.     0.1446     0.1537
  8001.2     0.62657    423(13)     0.160(5)     38823.     0.1446     0.1542
  8003.6     0.62676    404(13)     0.153(5)     40725.     0.1446     0.1552
  8006.0     0.62695    400(13)     0.151(5)     41141.     0.1446     0.1567
  8008.4     0.62714    425(13)     0.161(5)     38668.     0.1446     0.1585
  8010.8     0.62732    400(13)     0.152(5)     41152.     0.1446     0.1604
  8013.2     0.62751    411(13)     0.156(5)     40077.     0.1446     0.1625
  8015.6     0.62770    427(13)     0.162(5)     38591.     0.1445     0.1648
  8018.0     0.62789    438(14)     0.166(5)     37645.     0.1445     0.1681
  8020.4     0.62807    427(13)     0.161(5)     38682.     0.1445     0.1730
  8022.8     0.62826    452(14)     0.171(5)     36528.     0.1445     0.1800
  8025.2     0.62845    465(14)     0.176(5)     35485.     0.1445     0.1886
  8027.6     0.62864    537(15)     0.203(6)     30652.     0.1445     0.1976
  8030.0     0.62883    560(15)     0.211(6)     29412.     0.1445     0.2052
  8032.4     0.62901    585(16)     0.221(6)     28124.     0.1445     0.2096
  8034.8     0.62920    605(16)     0.228(6)     27210.     0.1445     0.2101
  8037.2     0.62939    572(15)     0.216(6)     28814.     0.1445     0.2072
  8039.6     0.62958    570(15)     0.215(6)     28963.     0.1444     0.2024
  8042.0     0.62976    530(15)     0.200(6)     31173.     0.1444     0.1969
  8044.4     0.62995    520(15)     0.196(6)     31807.     0.1444     0.1916
  8046.8     0.63014    526(15)     0.198(6)     31469.     0.1444     0.1869
  8049.2     0.63033    475(14)     0.179(5)     34993.     0.1444     0.1827
  8051.6     0.63052    495(14)     0.186(5)     33573.     0.1444     0.1790
  8054.0     0.63070    489(14)     0.184(5)     33976.     0.1444     0.1755
  8056.4     0.63089    454(14)     0.171(5)     36706.     0.1444     0.1725
  8058.8     0.63108    468(14)     0.176(5)     35567.     0.1444     0.1700
  8061.2     0.63127    430(13)     0.161(5)     38863.     0.1444     0.1682
  8063.6     0.63145    453(14)     0.170(5)     36817.     0.1443     0.1670
  8066.0     0.63164    446(14)     0.167(5)     37474.     0.1443     0.1663
  8068.4     0.63183    446(14)     0.168(5)     37464.     0.1443     0.1659
  8070.8     0.63202    442(14)     0.166(5)     37814.     0.1443     0.1654
  8073.2     0.63221    445(14)     0.167(5)     37588.     0.1443     0.1650
  8075.6     0.63239    464(14)     0.174(5)     36067.     0.1443     0.1649
  8078.0     0.63258    451(14)     0.169(5)     37145.     0.1443     0.1655
  8080.4     0.63277    435(13)     0.163(5)     38585.     0.1443     0.1670
  8082.8     0.63296    465(14)     0.174(5)     36110.     0.1443     0.1692
  8085.2     0.63314    485(14)     0.181(5)     34616.     0.1442     0.1718
  8087.6     0.63333    492(14)     0.184(5)     34073.     0.1442     0.1740
  8090.0     0.63352    461(14)     0.173(5)     36453.     0.1442     0.1754
  8092.4     0.63371    481(14)     0.180(5)     34965.     0.1442     0.1757
  8094.8     0.63389    484(14)     0.181(5)     34745.     0.1442     0.1754
  8097.2     0.63408    482(14)     0.180(5)     34953.     0.1442     0.1751
  8099.6     0.63427    477(14)     0.178(5)     35352.     0.1442     0.1753
  8102.0     0.63446    464(14)     0.173(5)     36348.     0.1442     0.1762
  8104.4     0.63465    461(14)     0.172(5)     36608.     0.1442     0.1775
  8106.8     0.63483    482(14)     0.180(5)     35053.     0.1442     0.1786
  8109.2     0.63502    477(14)     0.178(5)     35421.     0.1441     0.1787
  8111.6     0.63521    514(15)     0.192(6)     32841.     0.1441     0.1775
  8114.0     0.63540    503(14)     0.188(5)     33615.     0.1441     0.1751
  8116.4     0.63558    487(14)     0.182(5)     34725.     0.1441     0.1720
  8118.8     0.63577    488(14)     0.182(5)     34689.     0.1441     0.1686
  8121.2     0.63596    444(14)     0.165(5)     38233.     0.1441     0.1654
  8123.6     0.63615    463(14)     0.172(5)     36684.     0.1441     0.1625
  8126.0     0.63634    449(14)     0.167(5)     37890.     0.1441     0.1601
  8128.4     0.63652    431(13)     0.161(5)     39484.     0.1441     0.1584
  8130.8     0.63671    423(13)     0.158(5)     40264.     0.1441     0.1576
  8133.2     0.63690    419(13)     0.156(5)     40701.     0.1440     0.1579
  8135.6     0.63709    415(13)     0.154(5)     41146.     0.1440     0.1596
  8138.0     0.63727    452(14)     0.168(5)     37778.     0.1440     0.1628
  8140.4     0.63746    467(14)     0.174(5)     36535.     0.1440     0.1673
  8142.8     0.63765    482(14)     0.179(5)     35403.     0.1440     0.1724
  8145.2     0.63784    487(14)     0.181(5)     35028.     0.1440     0.1773
  8147.6     0.63803    508(15)     0.189(5)     33617.     0.1440     0.1809
  8150.0     0.63821    512(15)     0.190(5)     33363.     0.1440     0.1825
  8152.4     0.63840    510(15)     0.189(5)     33498.     0.1440     0.1821
  8154.8     0.63859    490(14)     0.182(5)     34948.     0.1440     0.1804
  8157.2     0.63878    475(14)     0.176(5)     36099.     0.1439     0.1782
  8159.6     0.63896    493(14)     0.183(5)     34758.     0.1439     0.1762
  8162.0     0.63915    464(14)     0.172(5)     37046.     0.1439     0.1746
  8164.4     0.63934    458(14)     0.170(5)     37554.     0.1439     0.1734
  8166.8     0.63953    445(14)     0.165(5)     38692.     0.1439     0.1722
  8169.2     0.63972    454(13)     0.168(5)     39457.     0.1439     0.1708
  8171.7     0.63991    461(14)     0.170(5)     38929.     0.1439     0.1691
  8174.2     0.64011    463(14)     0.171(5)     38753.     0.1439     0.1674
  8176.7     0.64030    447(13)     0.165(5)     40197.     0.1439     0.1661
  8179.2     0.64050    420(13)     0.155(5)     42839.     0.1439     0.1653
  8181.7     0.64069    436(13)     0.161(5)     41274.     0.1438     0.1651
  8184.2     0.64089    462(14)     0.171(5)     38976.     0.1438     0.1652
  8186.7     0.64108    448(13)     0.165(5)     40248.     0.1438     0.1653
  8189.2     0.64128    466(14)     0.172(5)     38696.     0.1438     0.1651
  8191.7     0.64148    436(13)     0.161(5)     41441.     0.1438     0.1645
  8194.2     0.64167    450(13)     0.166(5)     40160.     0.1438     0.1639
  8196.7     0.64187    470(14)     0.173(5)     38417.     0.1438     0.1637
  8199.2     0.64206    451(13)     0.166(5)     40150.     0.1438     0.1641
  8201.7     0.64226    468(14)     0.172(5)     38645.     0.1438     0.1651
  8204.2     0.64245    481(14)     0.177(5)     37627.     0.1437     0.1664
  8206.7     0.64265    475(14)     0.175(5)     38141.     0.1437     0.1675
  8209.2     0.64284    469(14)     0.173(5)     38669.     0.1437     0.1678
  8211.7     0.64304    443(13)     0.163(5)     41012.     0.1437     0.1674
  8214.2     0.64324    451(13)     0.166(5)     40304.     0.1437     0.1665
  8216.7     0.64343    456(14)     0.167(5)     39903.     0.1437     0.1655
  8219.2     0.64363    452(13)     0.166(5)     40295.     0.1437     0.1650
  8221.7     0.64382    452(13)     0.166(5)     40291.     0.1437     0.1650
  8224.2     0.64402    452(13)     0.166(5)     40359.     0.1437     0.1653
  8226.7     0.64421    443(13)     0.162(5)     41245.     0.1437     0.1655
  8229.2     0.64441    442(13)     0.162(5)     41354.     0.1436     0.1653
  8231.7     0.64460    457(14)     0.168(5)     39987.     0.1436     0.1645
  8234.2     0.64480    453(13)     0.166(5)     40378.     0.1436     0.1632
  8236.7     0.64500    425(13)     0.156(5)     43120.     0.1436     0.1619
  8239.2     0.64519    432(13)     0.158(5)     42504.     0.1436     0.1607
  8241.7     0.64539    434(13)     0.159(5)     42259.     0.1436     0.1600
  8244.2     0.64558    456(13)     0.167(5)     40291.     0.1436     0.1596
  8246.7     0.64578    456(13)     0.167(5)     40323.     0.1436     0.1595
  8249.2     0.64597    455(13)     0.166(5)     40428.     0.1436     0.1597
  8251.7     0.64617    438(13)     0.160(5)     42001.     0.1435     0.1603
  8254.2     0.64636    456(13)     0.166(5)     40421.     0.1435     0.1618
  8256.7     0.64656    473(14)     0.173(5)     38921.     0.1435     0.1648
  8259.2     0.64676    462(14)     0.168(5)     39950.     0.1435     0.1697
  8261.7     0.64695    506(14)     0.184(5)     36440.     0.1435     0.1764
  8264.2     0.64715    534(15)     0.195(5)     34517.     0.1435     0.1841
  8266.7     0.64734    547(15)     0.199(5)     33669.     0.1435     0.1913
  8269.2     0.64754    552(15)     0.201(5)     33372.     0.1435     0.1962
  8271.7     0.64773    580(15)     0.211(6)     31776.     0.1435     0.1978
  8274.2     0.64793    550(15)     0.200(5)     33601.     0.1434     0.1961
  8276.7     0.64812    540(15)     0.196(5)     34265.     0.1434     0.1920
  8279.2     0.64832    548(15)     0.199(5)     33756.     0.1434     0.1866
  8281.7     0.64852    517(14)     0.188(5)     35839.     0.1434     0.1809
  8284.2     0.64871    480(14)     0.174(5)     38738.     0.1434     0.1756
  8286.7     0.64891    468(14)     0.170(5)     39714.     0.1434     0.1709
  8289.2     0.64910    440(13)     0.160(5)     42398.     0.1434     0.1669
  8291.7     0.64930    444(13)     0.161(5)     41967.     0.1434     0.1637
  8294.2     0.64949    422(13)     0.153(5)     44269.     0.1434     0.1613
  8296.7     0.64969    449(13)     0.163(5)     41579.     0.1434     0.1597
  8299.2     0.64988    443(13)     0.161(5)     42225.     0.1433     0.1592
  8301.7     0.65008    448(13)     0.162(5)     41761.     0.1433     0.1595
  8304.2     0.65028    447(13)     0.162(5)     41909.     0.1433     0.1606
  8306.7     0.65047    465(14)     0.168(5)     40291.     0.1433     0.1621
  8309.2     0.65067    461(14)     0.167(5)     40681.     0.1433     0.1634
  8311.7     0.65086    480(14)     0.174(5)     39057.     0.1433     0.1641
  8314.2     0.65106    455(13)     0.165(5)     41259.     0.1433     0.1639
  8316.7     0.65125    475(14)     0.172(5)     39559.     0.1433     0.1631
  8319.2     0.65145    436(13)     0.158(5)     43139.     0.1433     0.1620
  8321.7     0.65165    457(14)     0.165(5)     41178.     0.1432     0.1610
  8324.2     0.65184    443(13)     0.160(5)     42537.     0.1432     0.1603
  8326.7     0.65204    441(13)     0.159(5)     42808.     0.1432     0.1599
  8329.2     0.65223    456(14)     0.165(5)     41355.     0.1432     0.1598
  8331.7     0.65243    451(13)     0.163(5)     41912.     0.1432     0.1597
  8334.2     0.65262    454(13)     0.164(5)     41647.     0.1432     0.1596
  8336.7     0.65282    425(13)     0.153(5)     44597.     0.1432     0.1597
  8339.2     0.65301    433(13)     0.156(5)     43796.     0.1432     0.1604
  8341.7     0.65321    448(13)     0.161(5)     42359.     0.1431     0.1620
  8344.2     0.65341    459(14)     0.165(5)     41342.     0.1431     0.1648
  8346.7     0.65360    452(13)     0.162(5)     42048.     0.1431     0.1686
  8349.2     0.65380    462(14)     0.166(5)     41084.     0.1431     0.1727
  8351.7     0.65399    496(14)     0.178(5)     38315.     0.1431     0.1763
  8354.2     0.65419    505(14)     0.181(5)     37635.     0.1431     0.1785
  8356.7     0.65438    506(14)     0.182(5)     37607.     0.1431     0.1789
  8359.2     0.65458    497(14)     0.178(5)     38287.     0.1431     0.1780
  8361.7     0.65477    486(14)     0.174(5)     39219.     0.1431     0.1765
  8364.2     0.65497    496(14)     0.178(5)     38478.     0.1430     0.1752
  8366.7     0.65517    479(14)     0.172(5)     39853.     0.1430     0.1745
  8369.2     0.65536    464(14)     0.166(5)     41254.     0.1430     0.1745
  8371.7     0.65556    464(14)     0.166(5)     41217.     0.1430     0.1748
  8374.2     0.65575    477(14)     0.171(5)     40126.     0.1430     0.1749
  8376.7     0.65595    506(14)     0.181(5)     37833.     0.1430     0.1744
  8379.2     0.65614    470(14)     0.168(5)     40821.     0.1430     0.1733
  8381.7     0.65634    499(14)     0.178(5)     38455.     0.1430     0.1720
  8384.2     0.65653    480(14)     0.172(5)     39990.     0.1430     0.1713
  8386.7     0.65673    469(14)     0.168(5)     41033.     0.1429     0.1714
  8389.2     0.65693    482(14)     0.172(5)     39923.     0.1429     0.1724
  8391.7     0.65712    482(14)     0.172(5)     39924.     0.1429     0.1740
  8394.2     0.65732    479(14)     0.171(5)     40264.     0.1429     0.1755
  8396.7     0.65751    478(14)     0.171(5)     40367.     0.1429     0.1763
  8399.2     0.65771    498(14)     0.178(5)     38750.     0.1429     0.1758
  8401.7     0.65790    503(14)     0.179(5)     38407.     0.1429     0.1744
  8404.2     0.65810    450(13)     0.160(5)     43035.     0.1429     0.1725
  8406.7     0.65829    464(14)     0.165(5)     41714.     0.1428     0.1706
  8409.2     0.65849    471(14)     0.168(5)     41137.     0.1428     0.1693
  8411.7     0.65869    482(14)     0.171(5)     40234.     0.1428     0.1685
  8414.2     0.65888    455(13)     0.162(5)     42683.     0.1428     0.1681
  8416.7     0.65908    481(14)     0.171(5)     40372.     0.1428     0.1677
  8419.2     0.65927    478(14)     0.170(5)     40717.     0.1428     0.1669
  8421.7     0.65947    479(14)     0.170(5)     40614.     0.1428     0.1655
  8424.2     0.65966    490(14)     0.174(5)     39738.     0.1428     0.1636
  8426.7     0.65986    425(13)     0.151(5)     45944.     0.1428     0.1614
  8429.2     0.66005    457(14)     0.162(5)     42715.     0.1427     0.1592
  8431.7     0.66025    451(13)     0.160(5)     43369.     0.1427     0.1572
  8434.2     0.66045    444(13)     0.157(5)     44083.     0.1427     0.1555
  8436.7     0.66064    418(13)     0.148(5)     46957.     0.1427     0.1539
  8439.2     0.66084    419(13)     0.148(5)     46816.     0.1427     0.1526
  8441.7     0.66103    463(14)     0.164(5)     42374.     0.1427     0.1515
  8444.2     0.66123    418(13)     0.148(5)     47034.     0.1427     0.1504
  8446.7     0.66142    420(13)     0.148(5)     46893.     0.1427     0.1494
  8449.2     0.66162    439(13)     0.155(5)     44807.     0.1426     0.1485
  8451.7     0.66181    429(13)     0.152(5)     45952.     0.1426     0.1477
  8454.2     0.66201    404(13)     0.143(5)     48860.     0.1426     0.1470
  8456.7     0.66221    406(13)     0.143(5)     48707.     0.1426     0.1463
  8459.2     0.66240    388(12)     0.137(4)     51048.     0.1426     0.1458
  8461.7     0.66260    414(13)     0.146(5)     47741.     0.1426     0.1454
  8464.2     0.66279    408(13)     0.144(5)     48545.     0.1426     0.1451
  8466.7     0.66299    431(13)     0.152(5)     45977.     0.1426     0.1449
  8469.2     0.66318    411(13)     0.145(5)     48246.     0.1425     0.1447
  8471.7     0.66338    392(13)     0.138(4)     50690.     0.1425     0.1447
  8474.2     0.66358    451(13)     0.159(5)     43982.     0.1425     0.1448
  8476.7     0.66377    416(13)     0.146(5)     47854.     0.1425     0.1450
  8479.2     0.66397    424(13)     0.149(5)     46933.     0.1425     0.1453
  8481.7     0.66416    422(13)     0.148(5)     47201.     0.1425     0.1456
  8484.2     0.66436    426(13)     0.150(5)     46792.     0.1425     0.1460
  8486.7     0.66455    418(13)     0.147(5)     47744.     0.1425     0.1465
  8489.2     0.66475    408(13)     0.143(5)     48927.     0.1424     0.1473
  8491.7     0.66494    432(13)     0.152(5)     46256.     0.1424     0.1485
  8494.2     0.66514    426(13)     0.149(5)     47004.     0.1424     0.1504
  8496.7     0.66534    466(14)     0.163(5)     42942.     0.1424     0.1533
  8499.2     0.66553    462(14)     0.162(5)     43321.     0.1424     0.1570
  8501.7     0.66573    482(14)     0.169(5)     43169.     0.1424     0.1611
  8504.3     0.66593    487(14)     0.170(5)     42757.     0.1424     0.1650
  8506.9     0.66613    495(14)     0.173(5)     42119.     0.1423     0.1677
  8509.5     0.66634    502(14)     0.176(5)     41534.     0.1423     0.1686
  8512.1     0.66654    501(14)     0.175(5)     41637.     0.1423     0.1679
  8514.7     0.66674    470(13)     0.164(5)     44528.     0.1423     0.1660
  8517.3     0.66695    470(13)     0.164(5)     44532.     0.1423     0.1634
  8519.9     0.66715    473(13)     0.165(5)     44242.     0.1423     0.1607
  8522.5     0.66735    463(13)     0.162(5)     45295.     0.1423     0.1582
  8525.1     0.66756    453(13)     0.158(5)     46395.     0.1423     0.1560
  8527.7     0.66776    434(13)     0.151(5)     48490.     0.1422     0.1542
  8530.3     0.66796    438(13)     0.153(5)     48102.     0.1422     0.1528
  8532.9     0.66817    435(13)     0.152(5)     48450.     0.1422     0.1519
  8535.5     0.66837    447(13)     0.156(5)     47181.     0.1422     0.1517
  8538.1     0.66857    445(13)     0.155(5)     47433.     0.1422     0.1524
  8540.7     0.66878    465(13)     0.162(5)     45363.     0.1422     0.1541
  8543.3     0.66898    478(14)     0.166(5)     44180.     0.1422     0.1568
  8545.9     0.66918    483(14)     0.168(5)     43756.     0.1421     0.1603
  8548.5     0.66939    485(14)     0.168(5)     43620.     0.1421     0.1640
  8551.1     0.66959    495(14)     0.172(5)     42730.     0.1421     0.1671
  8553.7     0.66979    511(14)     0.177(5)     41427.     0.1421     0.1691
  8556.3     0.67000    507(14)     0.176(5)     41851.     0.1421     0.1701
  8558.9     0.67020    507(14)     0.176(5)     41891.     0.1421     0.1706
  8561.5     0.67040    525(14)     0.182(5)     40398.     0.1421     0.1716
  8564.1     0.67061    498(14)     0.172(5)     42730.     0.1420     0.1739
  8566.7     0.67081    512(14)     0.177(5)     41592.     0.1420     0.1778
  8569.3     0.67101    515(14)     0.178(5)     41315.     0.1420     0.1829
  8571.9     0.67122    561(15)     0.194(5)     37944.     0.1420     0.1882
  8574.5     0.67142    558(15)     0.193(5)     38194.     0.1420     0.1923
  8577.1     0.67163    576(15)     0.199(5)     36981.     0.1420     0.1944
  8579.7     0.67183    597(15)     0.206(5)     35701.     0.1420     0.1945
  8582.3     0.67203    572(15)     0.197(5)     37332.     0.1419     0.1937
  8584.9     0.67224    560(15)     0.193(5)     38180.     0.1419     0.1934
  8587.5     0.67244    558(15)     0.193(5)     38324.     0.1419     0.1948
  8590.1     0.67264    572(15)     0.197(5)     37413.     0.1419     0.1984
  8592.7     0.67285    574(15)     0.198(5)     37321.     0.1419     0.2037
  8595.3     0.67305    597(15)     0.206(5)     35907.     0.1419     0.2091
  8597.9     0.67325    615(15)     0.212(5)     34840.     0.1419     0.2130
  8600.5     0.67346    618(15)     0.213(5)     34697.     0.1418     0.2140
  8603.1     0.67366    614(15)     0.211(5)     34975.     0.1418     0.2121
  8605.7     0.67386    610(15)     0.210(5)     35279.     0.1418     0.2086
  8608.3     0.67407    576(15)     0.198(5)     37410.     0.1418     0.2049
  8610.9     0.67427    577(15)     0.198(5)     37369.     0.1418     0.2024
  8613.5     0.67447    569(15)     0.195(5)     37947.     0.1418     0.2015
  8616.1     0.67468    581(15)     0.199(5)     37189.     0.1417     0.2021
  8618.7     0.67488    570(15)     0.195(5)     37994.     0.1417     0.2031
  8621.3     0.67508    588(15)     0.201(5)     36837.     0.1417     0.2034
  8623.9     0.67529    598(15)     0.205(5)     36195.     0.1417     0.2018
  8626.5     0.67549    600(15)     0.206(5)     36112.     0.1417     0.1981
  8629.1     0.67569    577(15)     0.198(5)     37623.     0.1417     0.1930
  8631.7     0.67590    567(15)     0.194(5)     38390.     0.1417     0.1872
  8634.3     0.67610    515(14)     0.176(5)     42384.     0.1416     0.1813
  8636.9     0.67630    487(14)     0.167(5)     44846.     0.1416     0.1759
  8639.5     0.67651    489(14)     0.167(5)     44746.     0.1416     0.1710
  8642.1     0.67671    485(14)     0.166(5)     45187.     0.1416     0.1669
  8644.7     0.67691    449(13)     0.153(5)     48856.     0.1416     0.1634
  8647.3     0.67712    447(13)     0.152(5)     49203.     0.1416     0.1607
  8649.9     0.67732    447(13)     0.153(5)     49165.     0.1416     0.1587
  8652.5     0.67752    459(13)     0.157(5)     47914.     0.1415     0.1576
  8655.1     0.67773    451(13)     0.154(5)     48834.     0.1415     0.1577
  8657.7     0.67793    469(13)     0.160(5)     47007.     0.1415     0.1591
  8660.3     0.67813    478(14)     0.163(5)     46091.     0.1415     0.1616
  8662.9     0.67834    489(14)     0.166(5)     45140.     0.1415     0.1650
  8665.5     0.67854    500(14)     0.170(5)     44193.     0.1415     0.1685
  8668.1     0.67874    490(14)     0.167(5)     45119.     0.1414     0.1713
  8670.7     0.67895    491(14)     0.167(5)     45056.     0.1414     0.1726
  8673.3     0.67915    508(14)     0.172(5)     43605.     0.1414     0.1723
  8675.9     0.67935    501(14)     0.170(5)     44262.     0.1414     0.1708
  8678.5     0.67956    505(14)     0.171(5)     43927.     0.1414     0.1687
  8681.1     0.67976    500(14)     0.169(5)     44453.     0.1414     0.1666
  8683.7     0.67996    493(14)     0.167(5)     45133.     0.1413     0.1649
  8686.3     0.68017    475(14)     0.161(5)     46928.     0.1413     0.1637
  8688.9     0.68037    484(14)     0.164(5)     46025.     0.1413     0.1629
  8691.5     0.68057    499(14)     0.169(5)     44698.     0.1413     0.1624
  8694.1     0.68078    471(13)     0.159(5)     47418.     0.1413     0.1621
  8696.7     0.68098    511(14)     0.173(5)     43722.     0.1413     0.1622
  8699.3     0.68118    491(14)     0.166(5)     45580.     0.1413     0.1633
  8701.9     0.68139    484(14)     0.163(5)     46289.     0.1412     0.1662
  8704.5     0.68159    529(14)     0.179(5)     42294.     0.1412     0.1719
  8707.1     0.68180    519(14)     0.175(5)     43166.     0.1412     0.1805
  8709.7     0.68200    575(15)     0.194(5)     38915.     0.1412     0.1918
  8712.3     0.68220    614(15)     0.207(5)     36440.     0.1412     0.2042
  8714.9     0.68241    675(16)     0.228(5)     33103.     0.1412     0.2153
  8717.5     0.68261    679(16)     0.229(6)     32963.     0.1411     0.2228
  8720.1     0.68281    699(16)     0.235(6)     32011.     0.1411     0.2253
  8722.7     0.68302    679(16)     0.228(6)     33029.     0.1411     0.2231
  8725.3     0.68322    656(16)     0.221(5)     34252.     0.1411     0.2180
  8727.9     0.68342    640(16)     0.215(5)     35129.     0.1411     0.2118
  8730.5     0.68363    633(16)     0.213(5)     35557.     0.1411     0.2058
  8733.1     0.68383    620(15)     0.208(5)     36359.     0.1410     0.2010
  8735.7     0.68403    579(15)     0.194(5)     39036.     0.1410     0.1973
  8738.3     0.68424    601(15)     0.202(5)     37646.     0.1410     0.1945
  8740.9     0.68444    582(15)     0.195(5)     38956.     0.1410     0.1917
  8743.5     0.68464    575(15)     0.193(5)     39474.     0.1410     0.1885
  8746.1     0.68485    582(15)     0.195(5)     38981.     0.1410     0.1848
  8748.7     0.68505    559(15)     0.187(5)     40662.     0.1409     0.1808
  8751.3     0.68525    545(14)     0.182(5)     41816.     0.1409     0.1770
  8753.9     0.68546    523(14)     0.175(5)     43647.     0.1409     0.1739
  8756.5     0.68566    493(14)     0.165(5)     46325.     0.1409     0.1716
  8759.1     0.68586    500(14)     0.167(5)     45719.     0.1409     0.1701
  8761.7     0.68607    504(14)     0.168(5)     45409.     0.1409     0.1692
  8764.3     0.68627    521(14)     0.174(5)     43986.     0.1408     0.1684
  8766.9     0.68647    510(14)     0.170(5)     45010.     0.1408     0.1673
  8769.5     0.68668    480(14)     0.160(5)     47845.     0.1408     0.1656
  8772.1     0.68688    483(14)     0.161(5)     47622.     0.1408     0.1635
  8774.7     0.68708    509(14)     0.170(5)     45215.     0.1408     0.1611
  8777.3     0.68729    464(13)     0.155(4)     49686.     0.1408     0.1587
  8779.9     0.68749    464(13)     0.154(4)     49778.     0.1407     0.1564
  8782.5     0.68769    466(13)     0.155(4)     49618.     0.1407     0.1543
  8785.1     0.68790    474(14)     0.158(5)     48768.     0.1407     0.1526
  8787.7     0.68810    456(13)     0.152(4)     50782.     0.1407     0.1511
  8790.3     0.68830    468(13)     0.156(4)     49477.     0.1407     0.1498
  8792.9     0.68851    439(13)     0.146(4)     52922.     0.1406     0.1488
  8795.5     0.68871    465(13)     0.154(4)     49909.     0.1406     0.1482
  8798.1     0.68891    451(13)     0.150(4)     51560.     0.1406     0.1480
  8800.7     0.68912    447(13)     0.148(4)     52108.     0.1406     0.1484
  8803.3     0.68932    482(14)     0.160(5)     48314.     0.1406     0.1495
  8805.9     0.68952    477(14)     0.158(5)     48838.     0.1406     0.1513
  8808.5     0.68973    487(14)     0.161(5)     47906.     0.1405     0.1539
  8811.1     0.68993    493(14)     0.163(5)     47383.     0.1405     0.1566
  8813.7     0.69013    510(14)     0.169(5)     45794.     0.1405     0.1590
  8816.3     0.69034    486(14)     0.161(5)     48166.     0.1405     0.1605
  8818.9     0.69054    510(14)     0.169(5)     45886.     0.1405     0.1609
  8821.5     0.69074    500(14)     0.165(5)     46904.     0.1405     0.1602
  8824.1     0.69095    474(13)     0.156(4)     49548.     0.1404     0.1587
  8826.7     0.69115    506(14)     0.167(5)     46417.     0.1404     0.1569
  8829.3     0.69135    465(13)     0.153(4)     50650.     0.1404     0.1549
  8831.9     0.69156    446(13)     0.147(4)     52878.     0.1404     0.1531
  8834.5     0.69176    446(13)     0.147(4)     52885.     0.1404     0.1515
  8837.1     0.69197    421(12)     0.139(4)     58262.     0.1403     0.1501
  8839.8     0.69218    463(13)     0.152(4)     52973.     0.1403     0.1490
  8842.5     0.69239    429(13)     0.141(4)     57260.     0.1403     0.1482
  8845.2     0.69260    426(13)     0.140(4)     57826.     0.1403     0.1480
  8847.9     0.69281    445(13)     0.146(4)     55343.     0.1403     0.1486
  8850.6     0.69302    450(13)     0.148(4)     54707.     0.1402     0.1503
  8853.3     0.69323    476(13)     0.156(4)     51737.     0.1402     0.1536
  8856.0     0.69344    482(13)     0.158(4)     51144.     0.1402     0.1585
  8858.7     0.69365    515(14)     0.169(5)     47902.     0.1402     0.1650
  8861.4     0.69387    540(14)     0.177(5)     45708.     0.1402     0.1720
  8864.1     0.69408    535(14)     0.175(5)     46176.     0.1402     0.1784
  8866.8     0.69429    567(14)     0.186(5)     43549.     0.1401     0.1828
  8869.5     0.69450    553(14)     0.181(5)     44726.     0.1401     0.1847
  8872.2     0.69471    541(14)     0.177(5)     45773.     0.1401     0.1845
  8874.9     0.69492    564(14)     0.185(5)     43892.     0.1401     0.1835
  8877.6     0.69513    556(14)     0.182(5)     44655.     0.1401     0.1832
  8880.3     0.69534    549(14)     0.179(5)     45255.     0.1400     0.1845
  8883.0     0.69556    569(15)     0.186(5)     43651.     0.1400     0.1880
  8885.7     0.69577    606(15)     0.198(5)     41027.     0.1400     0.1931
  8888.4     0.69598    614(15)     0.200(5)     40514.     0.1400     0.1985
  8891.1     0.69619    614(15)     0.200(5)     40532.     0.1400     0.2026
  8893.8     0.69640    642(15)     0.209(5)     38759.     0.1399     0.2040
  8896.5     0.69661    584(15)     0.190(5)     42776.     0.1399     0.2025
  8899.2     0.69682    605(15)     0.197(5)     41297.     0.1399     0.1988
  8901.9     0.69703    570(15)     0.185(5)     43947.     0.1399     0.1944
  8904.6     0.69725    567(14)     0.184(5)     44169.     0.1399     0.1903
  8907.3     0.69746    527(14)     0.171(5)     47669.     0.1398     0.1874
  8910.0     0.69767    551(14)     0.179(5)     45597.     0.1398     0.1859
  8912.7     0.69788    534(14)     0.173(5)     47162.     0.1398     0.1854
  8915.4     0.69809    539(14)     0.175(5)     46750.     0.1398     0.1852
  8918.1     0.69830    541(14)     0.175(5)     46603.     0.1398     0.1845
  8920.8     0.69851    526(14)     0.170(5)     48059.     0.1397     0.1829
  8923.5     0.69872    540(14)     0.175(5)     46800.     0.1397     0.1807
  8926.2     0.69894    536(14)     0.174(5)     47179.     0.1397     0.1785
  8928.9     0.69915    539(14)     0.174(5)     46965.     0.1397     0.1774
  8931.6     0.69936    535(14)     0.173(5)     47380.     0.1397     0.1779
  8934.3     0.69957    541(14)     0.175(5)     46901.     0.1396     0.1805
  8937.0     0.69978    558(14)     0.180(5)     45522.     0.1396     0.1847
  8939.7     0.69999    596(15)     0.192(5)     42625.     0.1396     0.1896
  8942.4     0.70020    617(15)     0.199(5)     41155.     0.1396     0.1935
  8945.1     0.70041    613(15)     0.198(5)     41504.     0.1396     0.1953
  8947.8     0.70063    596(15)     0.192(5)     42708.     0.1395     0.1944
  8950.5     0.70084    574(15)     0.185(5)     44441.     0.1395     0.1913
  8953.2     0.70105    568(15)     0.183(5)     44962.     0.1395     0.1870
  8955.9     0.70126    557(14)     0.179(5)     45925.     0.1395     0.1825
  8958.6     0.70147    536(14)     0.172(5)     47852.     0.1395     0.1785
  8961.3     0.70168    519(14)     0.167(4)     49434.     0.1394     0.1752
  8964.0     0.70189    508(14)     0.163(4)     50588.     0.1394     0.1728
  8966.7     0.70210    548(14)     0.176(5)     46883.     0.1394     0.1710
  8969.4     0.70232    509(14)     0.163(4)     50583.     0.1394     0.1693
  8972.1     0.70253    509(14)     0.163(4)     50637.     0.1394     0.1676
  8974.8     0.70274    506(14)     0.162(4)     51068.     0.1393     0.1657
  8977.5     0.70295    478(13)     0.153(4)     54103.     0.1393     0.1639
  8980.2     0.70316    482(13)     0.154(4)     53696.     0.1393     0.1628
  8982.9     0.70337    527(14)     0.169(5)     49108.     0.1393     0.1629
  8985.6     0.70358    514(14)     0.164(4)     50422.     0.1392     0.1643
  8988.3     0.70379    511(14)     0.163(4)     50811.     0.1392     0.1670
  8991.0     0.70401    510(14)     0.163(4)     50903.     0.1392     0.1707
  8993.7     0.70422    541(14)     0.173(5)     48013.     0.1392     0.1742
  8996.4     0.70443    553(14)     0.177(5)     47015.     0.1392     0.1766
  8999.1     0.70464    547(14)     0.175(5)     47552.     0.1391     0.1773
  9001.8     0.70485    536(14)     0.171(5)     48641.     0.1391     0.1760
  9004.5     0.70506    551(14)     0.176(5)     47295.     0.1391     0.1734
  9007.2     0.70527    529(14)     0.169(4)     49406.     0.1391     0.1700
  9009.9     0.70548    526(14)     0.168(4)     49706.     0.1391     0.1666
  9012.6     0.70569    519(14)     0.165(4)     50519.     0.1390     0.1633
  9015.3     0.70591    496(14)     0.158(4)     52957.     0.1390     0.1605
  9018.0     0.70612    494(14)     0.157(4)     53216.     0.1390     0.1582
  9020.7     0.70633    466(13)     0.148(4)     56501.     0.1390     0.1561
  9023.4     0.70654    458(13)     0.145(4)     57583.     0.1389     0.1543
  9026.1     0.70675    487(13)     0.155(4)     54087.     0.1389     0.1527
  9028.8     0.70696    469(13)     0.149(4)     56273.     0.1389     0.1511
  9031.5     0.70717    470(13)     0.149(4)     56198.     0.1389     0.1496
  9034.2     0.70738    446(13)     0.141(4)     59340.     0.1389     0.1482
  9036.9     0.70760    439(13)     0.139(4)     60421.     0.1388     0.1470
  9039.6     0.70781    488(13)     0.155(4)     54293.     0.1388     0.1459
  9042.3     0.70802    450(13)     0.142(4)     59083.     0.1388     0.1450
  9045.0     0.70823    444(13)     0.140(4)     59948.     0.1388     0.1442
  9047.7     0.70844    460(13)     0.146(4)     57807.     0.1388     0.1435
  9050.4     0.70865    462(13)     0.146(4)     57634.     0.1387     0.1430
  9053.1     0.70886    459(13)     0.145(4)     58121.     0.1387     0.1427
  9055.8     0.70907    454(13)     0.143(4)     58809.     0.1387     0.1425
  9058.5     0.70929    449(13)     0.142(4)     59562.     0.1387     0.1428
  9061.2     0.70950    440(13)     0.139(4)     60797.     0.1386     0.1435
  9063.9     0.70971    446(13)     0.140(4)     60143.     0.1386     0.1450
  9066.6     0.70992    476(13)     0.150(4)     56309.     0.1386     0.1473
  9069.3     0.71013    456(13)     0.144(4)     58881.     0.1386     0.1503
  9072.0     0.71034    474(13)     0.149(4)     56654.     0.1386     0.1537
  9074.7     0.71055    472(13)     0.148(4)     56986.     0.1385     0.1570
  9077.4     0.71076    518(14)     0.163(4)     51909.     0.1385     0.1595
  9080.1     0.71098    513(14)     0.161(4)     52499.     0.1385     0.1608
  9082.8     0.71119    527(14)     0.165(4)     51127.     0.1385     0.1610
  9085.5     0.71140    498(14)     0.156(4)     54204.     0.1384     0.1606
  9088.2     0.71161    513(14)     0.161(4)     52668.     0.1384     0.1603
  9090.9     0.71182    494(14)     0.155(4)     54692.     0.1384     0.1608
  9093.6     0.71203    520(14)     0.163(4)     51979.     0.1384     0.1624
  9096.3     0.71224    507(14)     0.159(4)     53387.     0.1384     0.1654
  9099.0     0.71245    545(14)     0.171(4)     49680.     0.1383     0.1693
  9101.7     0.71267    553(14)     0.173(5)     48988.     0.1383     0.1734
  9104.4     0.71288    563(14)     0.176(5)     48186.     0.1383     0.1765
  9107.1     0.71309    579(15)     0.181(5)     46856.     0.1383     0.1779
  9109.8     0.71330    573(15)     0.179(5)     47432.     0.1382     0.1776
  9112.5     0.71351    551(14)     0.172(5)     49367.     0.1382     0.1763
  9115.2     0.71372    553(14)     0.172(5)     49319.     0.1382     0.1748
  9117.9     0.71393    536(14)     0.167(4)     50899.     0.1382     0.1743
  9120.6     0.71414    561(14)     0.175(5)     48628.     0.1381     0.1754
  9123.3     0.71436    568(15)     0.177(5)     48099.     0.1381     0.1785
  9126.0     0.71457    608(15)     0.189(5)     44926.     0.1381     0.1832
  9128.7     0.71478    619(15)     0.193(5)     44178.     0.1381     0.1884
  9131.4     0.71499    640(15)     0.199(5)     42713.     0.1381     0.1928
  9134.1     0.71520    657(16)     0.204(5)     41628.     0.1380     0.1949
  9136.8     0.71541    638(15)     0.198(5)     42957.     0.1380     0.1944
  9139.5     0.71562    623(15)     0.193(5)     44099.     0.1380     0.1916
  9142.2     0.71583    611(15)     0.190(5)     44993.     0.1380     0.1875
  9144.9     0.71605    576(15)     0.178(5)     47878.     0.1379     0.1831
  9147.6     0.71626    591(15)     0.183(5)     46645.     0.1379     0.1791
  9150.3     0.71647    534(14)     0.165(4)     51777.     0.1379     0.1761
  9153.0     0.71668    567(14)     0.176(5)     48768.     0.1379     0.1740
  9155.7     0.71689    543(14)     0.168(4)     51024.     0.1378     0.1727
  9158.4     0.71710    551(14)     0.170(4)     50345.     0.1378     0.1718
  9161.1     0.71731    540(14)     0.167(4)     51383.     0.1378     0.1706
  9163.8     0.71752    523(14)     0.162(4)     53180.     0.1378     0.1688
  9166.5     0.71773    527(14)     0.163(4)     52857.     0.1378     0.1666
  9169.2     0.71795    508(13)     0.157(4)     56866.     0.1377     0.1640
  9172.0     0.71817    539(14)     0.166(4)     53594.     0.1377     0.1615
  9174.8     0.71838    510(13)     0.157(4)     56830.     0.1377     0.1594
  9177.6     0.71860    514(14)     0.158(4)     56451.     0.1377     0.1580
  9180.4     0.71882    524(14)     0.161(4)     55340.     0.1376     0.1572
  9183.2     0.71904    520(14)     0.160(4)     55905.     0.1376     0.1570
  9186.0     0.71926    513(14)     0.158(4)     56680.     0.1376     0.1571
  9188.8     0.71948    530(14)     0.163(4)     54916.     0.1376     0.1571
  9191.6     0.71970    510(13)     0.157(4)     57211.     0.1375     0.1569
  9194.4     0.71992    518(14)     0.159(4)     56351.     0.1375     0.1568
  9197.2     0.72014    513(14)     0.158(4)     56933.     0.1375     0.1575
  9200.0     0.72036    521(14)     0.160(4)     56083.     0.1375     0.1598
  9202.8     0.72057    532(14)     0.163(4)     55034.     0.1374     0.1649
  9205.6     0.72079    568(14)     0.174(4)     51567.     0.1374     0.1736
  9208.4     0.72101    609(15)     0.187(5)     48019.     0.1374     0.1859
  9211.2     0.72123    645(15)     0.197(5)     45383.     0.1374     0.2006
  9214.0     0.72145    713(16)     0.218(5)     40995.     0.1373     0.2153
  9216.8     0.72167    755(16)     0.231(5)     38679.     0.1373     0.2269
  9219.6     0.72189    784(17)     0.239(5)     37294.     0.1373     0.2328
  9222.4     0.72211    763(17)     0.233(5)     38356.     0.1373     0.2326
  9225.2     0.72233    743(16)     0.227(5)     39497.     0.1372     0.2275
  9228.0     0.72255    693(16)     0.211(5)     42465.     0.1372     0.2194
  9230.8     0.72277    670(15)     0.204(5)     43996.     0.1372     0.2102
  9233.6     0.72298    622(15)     0.190(5)     47481.     0.1372     0.2013
  9236.4     0.72320    590(15)     0.180(4)     50145.     0.1371     0.1932
  9239.2     0.72342    586(14)     0.179(4)     50543.     0.1371     0.1863
  9242.0     0.72364    544(14)     0.165(4)     54665.     0.1371     0.1804
  9244.8     0.72386    550(14)     0.167(4)     54075.     0.1371     0.1753
  9247.6     0.72408    546(14)     0.166(4)     54532.     0.1370     0.1708
  9250.4     0.72430    548(14)     0.166(4)     54447.     0.1370     0.1667
  9253.2     0.72452    514(14)     0.156(4)     58132.     0.1370     0.1629
  9256.0     0.72474    512(14)     0.155(4)     58444.     0.1370     0.1595
  9258.8     0.72496    514(14)     0.156(4)     58302.     0.1369     0.1565
  9261.6     0.72517    518(14)     0.157(4)     57876.     0.1369     0.1538
  9264.4     0.72539    473(13)     0.143(4)     63498.     0.1369     0.1515
  9267.2     0.72561    488(13)     0.148(4)     61585.     0.1368     0.1495
  9270.0     0.72583    493(13)     0.149(4)     61109.     0.1368     0.1477
  9272.8     0.72605    500(13)     0.151(4)     60245.     0.1368     0.1463
  9275.6     0.72627    467(13)     0.141(4)     64622.     0.1368     0.1450
  9278.4     0.72649    454(13)     0.137(4)     66552.     0.1367     0.1440
  9281.2     0.72671    459(13)     0.139(4)     65890.     0.1367     0.1432
  9284.0     0.72693    464(13)     0.140(4)     65293.     0.1367     0.1428
  9286.8     0.72715    464(13)     0.140(4)     65417.     0.1367     0.1428
  9289.6     0.72737    461(13)     0.139(4)     65902.     0.1366     0.1434
  9292.4     0.72758    459(13)     0.138(4)     66183.     0.1366     0.1446
  9295.2     0.72780    463(13)     0.139(4)     65789.     0.1366     0.1466
  9298.0     0.72802    483(13)     0.145(4)     62997.     0.1366     0.1491
  9300.8     0.72824    514(14)     0.155(4)     59239.     0.1365     0.1516
  9303.6     0.72846    505(13)     0.152(4)     60371.     0.1365     0.1537
  9306.4     0.72868    512(14)     0.154(4)     59624.     0.1365     0.1550
  9309.2     0.72890    520(14)     0.156(4)     58772.     0.1365     0.1553
  9312.0     0.72912    508(13)     0.152(4)     60269.     0.1364     0.1550
  9314.8     0.72934    491(13)     0.147(4)     62387.     0.1364     0.1546
  9317.6     0.72956    509(13)     0.152(4)     60273.     0.1364     0.1549
  9320.4     0.72978    496(13)     0.149(4)     61840.     0.1364     0.1564
  9323.2     0.72999    516(14)     0.155(4)     59515.     0.1363     0.1594
  9326.0     0.73021    503(13)     0.151(4)     61128.     0.1363     0.1639
  9328.8     0.73043    555(14)     0.166(4)     55358.     0.1363     0.1693
  9331.6     0.73065    585(14)     0.175(4)     52595.     0.1363     0.1743
  9334.4     0.73087    588(14)     0.176(4)     52392.     0.1362     0.1779
  9337.2     0.73109    583(14)     0.174(4)     52843.     0.1362     0.1791
  9340.0     0.73131    589(15)     0.176(4)     52379.     0.1362     0.1780
  9342.8     0.73153    564(14)     0.168(4)     54840.     0.1361     0.1751
  9345.6     0.73175    555(14)     0.165(4)     55800.     0.1361     0.1713
  9348.4     0.73197    544(14)     0.162(4)     56982.     0.1361     0.1672
  9351.2     0.73218    526(14)     0.157(4)     58974.     0.1361     0.1632
  9354.0     0.73240    488(13)     0.145(4)     63832.     0.1360     0.1597
  9356.8     0.73262    490(13)     0.146(4)     63524.     0.1360     0.1565
  9359.6     0.73284    488(13)     0.145(4)     63925.     0.1360     0.1538
  9362.4     0.73306    471(13)     0.140(4)     66363.     0.1360     0.1514
  9365.2     0.73328    505(13)     0.150(4)     61858.     0.1359     0.1495
  9368.0     0.73350    458(13)     0.136(4)     68405.     0.1359     0.1479
  9370.8     0.73372    488(13)     0.145(4)     64161.     0.1359     0.1467
  9373.6     0.73394    459(13)     0.136(4)     68339.     0.1359     0.1461
  9376.4     0.73416    480(13)     0.142(4)     65370.     0.1358     0.1463
  9379.2     0.73438    473(13)     0.140(4)     66445.     0.1358     0.1475
  9382.0     0.73459    499(13)     0.148(4)     62993.     0.1358     0.1500
  9384.8     0.73481    515(14)     0.152(4)     61065.     0.1357     0.1537
  9387.6     0.73503    550(14)     0.163(4)     57220.     0.1357     0.1584
  9390.4     0.73525    568(14)     0.168(4)     55451.     0.1357     0.1632
  9393.2     0.73547    582(14)     0.172(4)     54126.     0.1357     0.1673
  9396.0     0.73569    575(14)     0.170(4)     54871.     0.1356     0.1697
  9398.8     0.73591    579(14)     0.171(4)     54517.     0.1356     0.1702
  9401.6     0.73613    563(14)     0.166(4)     56163.     0.1356     0.1693
  9404.4     0.73635    581(14)     0.171(4)     54433.     0.1356     0.1677
  9407.2     0.73657    537(14)     0.158(4)     59107.     0.1355     0.1664
  9410.0     0.73678    574(14)     0.169(4)     55279.     0.1355     0.1663
  9412.8     0.73700    553(14)     0.163(4)     57449.     0.1355     0.1680
  9415.6     0.73722    568(14)     0.167(4)     55967.     0.1354     0.1715
  9418.4     0.73744    616(15)     0.181(4)     51569.     0.1354     0.1763
  9421.2     0.73766    604(15)     0.177(4)     52747.     0.1354     0.1814
  9424.0     0.73788    626(15)     0.184(4)     50872.     0.1354     0.1854
  9426.8     0.73810    656(15)     0.192(5)     48581.     0.1353     0.1872
  9429.6     0.73832    638(15)     0.187(4)     49995.     0.1353     0.1866
  9432.4     0.73854    626(15)     0.184(4)     51040.     0.1353     0.1839
  9435.2     0.73876    611(15)     0.179(4)     52406.     0.1353     0.1802
  9438.0     0.73898    593(15)     0.174(4)     54040.     0.1352     0.1765
  9440.8     0.73919    578(14)     0.169(4)     55599.     0.1352     0.1733
  9443.6     0.73941    568(14)     0.166(4)     56622.     0.1352     0.1714
  9446.4     0.73963    556(14)     0.163(4)     57907.     0.1351     0.1706
  9449.2     0.73985    570(14)     0.166(4)     56565.     0.1351     0.1710
  9452.0     0.74007    581(14)     0.170(4)     55494.     0.1351     0.1718
  9454.8     0.74029    609(15)     0.178(4)     52968.     0.1351     0.1723
  9457.6     0.74051    597(15)     0.174(4)     54125.     0.1350     0.1721
  9460.4     0.74073    606(15)     0.177(4)     53371.     0.1350     0.1712
  9463.2     0.74095    598(15)     0.174(4)     54112.     0.1350     0.1702
  9466.0     0.74117    591(15)     0.172(4)     54804.     0.1349     0.1700
  9468.8     0.74138    588(14)     0.171(4)     55204.     0.1349     0.1720
  9471.6     0.74160    591(15)     0.172(4)     54992.     0.1349     0.1777
  9474.4     0.74182    661(15)     0.192(5)     49060.     0.1349     0.1880
  9477.2     0.74204    723(16)     0.210(5)     44856.     0.1348     0.2031
  9480.0     0.74226    765(17)     0.222(5)     42397.     0.1348     0.2216
  9482.8     0.74248    876(18)     0.254(5)     36905.     0.1348     0.2406
  9485.6     0.74270    934(18)     0.271(5)     34624.     0.1348     0.2563
  9488.4     0.74292    964(19)     0.280(5)     33527.     0.1347     0.2652
  9491.2     0.74314    966(19)     0.280(5)     33487.     0.1347     0.2663
  9494.0     0.74336    941(18)     0.273(5)     34440.     0.1347     0.2607
  9496.8     0.74358    855(17)     0.248(5)     38046.     0.1346     0.2506
  9499.6     0.74379    789(17)     0.228(5)     41359.     0.1346     0.2385
  9502.4     0.74401    748(16)     0.216(5)     45253.     0.1346     0.2258
  9505.3     0.74424    697(16)     0.202(5)     48699.     0.1346     0.2136
  9508.2     0.74447    644(15)     0.186(4)     52832.     0.1345     0.2028
  9511.1     0.74469    640(15)     0.185(4)     53270.     0.1345     0.1933
  9514.0     0.74492    610(14)     0.176(4)     56038.     0.1345     0.1851
  9516.9     0.74515    580(14)     0.167(4)     59024.     0.1344     0.1781
  9519.8     0.74537    589(14)     0.170(4)     58210.     0.1344     0.1721
  9522.7     0.74560    562(14)     0.162(4)     61117.     0.1344     0.1670
  9525.6     0.74583    569(14)     0.164(4)     60431.     0.1344     0.1628
  9528.5     0.74606    536(14)     0.154(4)     64306.     0.1343     0.1596
  9531.4     0.74628    544(14)     0.157(4)     63300.     0.1343     0.1574
  9534.3     0.74651    525(13)     0.151(4)     65785.     0.1343     0.1564
  9537.2     0.74674    533(14)     0.153(4)     64777.     0.1342     0.1569
  9540.1     0.74696    550(14)     0.158(4)     62906.     0.1342     0.1588
  9543.0     0.74719    561(14)     0.161(4)     61639.     0.1342     0.1617
  9545.9     0.74742    547(14)     0.157(4)     63411.     0.1341     0.1650
  9548.8     0.74764    563(14)     0.161(4)     61585.     0.1341     0.1676
  9551.7     0.74787    574(14)     0.165(4)     60411.     0.1341     0.1688
  9554.6     0.74810    592(14)     0.170(4)     58650.     0.1341     0.1683
  9557.5     0.74832    576(14)     0.165(4)     60399.     0.1340     0.1665
  9560.4     0.74855    561(14)     0.161(4)     62055.     0.1340     0.1641
  9563.3     0.74878    537(14)     0.154(4)     64964.     0.1340     0.1618
  9566.2     0.74901    557(14)     0.159(4)     62664.     0.1339     0.1603
  9569.1     0.74923    526(13)     0.150(4)     66542.     0.1339     0.1600
  9572.0     0.74946    528(13)     0.151(4)     66307.     0.1339     0.1609
  9574.9     0.74969    538(14)     0.154(4)     65128.     0.1339     0.1628
  9577.8     0.74991    538(14)     0.153(4)     65243.     0.1338     0.1652
  9580.7     0.75014    584(14)     0.166(4)     60063.     0.1338     0.1671
  9583.6     0.75037    586(14)     0.167(4)     59986.     0.1338     0.1677
  9586.5     0.75059    561(14)     0.160(4)     62721.     0.1337     0.1669
  9589.4     0.75082    567(14)     0.161(4)     62092.     0.1337     0.1648
  9592.3     0.75105    537(14)     0.153(4)     65736.     0.1337     0.1620
  9595.2     0.75127    564(14)     0.160(4)     62618.     0.1336     0.1590
  9598.1     0.75150    532(14)     0.151(4)     66447.     0.1336     0.1561
  9601.0     0.75173    519(13)     0.147(4)     68319.     0.1336     0.1536
  9603.9     0.75195    515(13)     0.146(4)     68860.     0.1336     0.1516
  9606.8     0.75218    506(13)     0.143(4)     70274.     0.1335     0.1500
  9609.7     0.75241    497(13)     0.141(4)     71592.     0.1335     0.1488
  9612.6     0.75264    522(13)     0.148(4)     68162.     0.1335     0.1478
  9615.5     0.75286    533(14)     0.151(4)     66759.     0.1334     0.1468
  9618.4     0.75309    508(13)     0.144(4)     70294.     0.1334     0.1458
  9621.3     0.75332    505(13)     0.143(4)     70763.     0.1334     0.1448
  9624.2     0.75354    481(13)     0.136(4)     74346.     0.1333     0.1440
  9627.1     0.75377    502(13)     0.142(4)     71315.     0.1333     0.1436
  9630.0     0.75400    494(13)     0.139(4)     72558.     0.1333     0.1439
  9632.9     0.75422    528(13)     0.149(4)     67873.     0.1333     0.1452
  9635.8     0.75445    511(13)     0.144(4)     70278.     0.1332     0.1475
  9638.7     0.75468    546(14)     0.154(4)     65754.     0.1332     0.1507
  9641.6     0.75490    553(14)     0.156(4)     65033.     0.1332     0.1544
  9644.5     0.75513    583(14)     0.164(4)     61697.     0.1331     0.1578
  9647.4     0.75536    571(14)     0.161(4)     63095.     0.1331     0.1601
  9650.3     0.75558    598(14)     0.168(4)     60201.     0.1331     0.1610
  9653.2     0.75581    578(14)     0.162(4)     62390.     0.1330     0.1606
  9656.1     0.75604    566(14)     0.159(4)     63893.     0.1330     0.1595
  9659.0     0.75627    566(14)     0.159(4)     63924.     0.1330     0.1585
  9661.9     0.75649    570(14)     0.160(4)     63522.     0.1330     0.1586
  9664.8     0.75672    577(14)     0.162(4)     62818.     0.1329     0.1606
  9667.7     0.75695    591(14)     0.166(4)     61357.     0.1329     0.1651
  9670.6     0.75717    611(15)     0.171(4)     59412.     0.1329     0.1720
  9673.5     0.75740    631(15)     0.177(4)     57524.     0.1328     0.1804
  9676.4     0.75763    654(15)     0.183(4)     55485.     0.1328     0.1889
  9679.3     0.75785    690(15)     0.193(4)     52657.     0.1328     0.1955
  9682.2     0.75808    695(15)     0.194(4)     52288.     0.1327     0.1987
  9685.1     0.75831    725(16)     0.202(4)     50159.     0.1327     0.1982
  9688.0     0.75853    710(16)     0.198(4)     51260.     0.1327     0.1947
  9690.9     0.75876    656(15)     0.183(4)     55701.     0.1327     0.1897
  9693.8     0.75899    640(15)     0.178(4)     57172.     0.1326     0.1843
  9696.7     0.75921    607(14)     0.169(4)     60349.     0.1326     0.1796
  9699.6     0.75944    606(14)     0.169(4)     60555.     0.1326     0.1761
  9702.5     0.75967    593(14)     0.165(4)     61985.     0.1325     0.1742
  9705.4     0.75990    584(14)     0.163(4)     62948.     0.1325     0.1736
  9708.3     0.76012    582(14)     0.162(4)     63320.     0.1325     0.1739
  9711.2     0.76035    614(15)     0.171(4)     59951.     0.1324     0.1743
  9714.1     0.76058    619(15)     0.172(4)     59540.     0.1324     0.1739
  9717.0     0.76080    602(14)     0.167(4)     61380.     0.1324     0.1724
  9719.9     0.76103    607(14)     0.169(4)     60878.     0.1323     0.1699
  9722.8     0.76126    569(14)     0.158(4)     65079.     0.1323     0.1668
  9725.7     0.76148    598(14)     0.166(4)     61942.     0.1323     0.1636
  9728.6     0.76171    565(14)     0.157(4)     65706.     0.1323     0.1611
  9731.5     0.76194    573(14)     0.159(4)     64852.     0.1322     0.1596
  9734.4     0.76216    562(14)     0.155(4)     66260.     0.1322     0.1593
  9737.3     0.76239    581(14)     0.161(4)     64091.     0.1322     0.1604
  9740.2     0.76262    592(14)     0.164(4)     62981.     0.1321     0.1625
  9743.1     0.76284    605(14)     0.167(4)     61659.     0.1321     0.1649
  9746.0     0.76307    618(15)     0.171(4)     60428.     0.1321     0.1667
  9748.9     0.76330    621(15)     0.171(4)     60151.     0.1320     0.1673
  9751.8     0.76353    626(15)     0.173(4)     59710.     0.1320     0.1664
  9754.7     0.76375    593(14)     0.164(4)     63173.     0.1320     0.1642
  9757.6     0.76398    588(14)     0.162(4)     63808.     0.1319     0.1612
  9760.5     0.76421    567(14)     0.156(4)     66247.     0.1319     0.1580
  9763.4     0.76443    548(14)     0.151(4)     68652.     0.1319     0.1548
  9766.3     0.76466    557(14)     0.153(4)     67645.     0.1319     0.1518
  9769.2     0.76489    543(14)     0.149(4)     69511.     0.1318     0.1492
  9772.1     0.76511    518(13)     0.142(4)     72926.     0.1318     0.1468
  9775.0     0.76534    524(13)     0.144(4)     72127.     0.1318     0.1448
  9777.9     0.76557    521(13)     0.143(4)     72739.     0.1317     0.1431
  9780.8     0.76579    491(13)     0.135(4)     77283.     0.1317     0.1416
  9783.7     0.76602    493(13)     0.135(4)     77091.     0.1317     0.1403
  9786.6     0.76625    490(13)     0.134(4)     77670.     0.1316     0.1392
  9789.5     0.76648    480(13)     0.132(4)     79282.     0.1316     0.1383
  9792.4     0.76670    491(13)     0.134(4)     77615.     0.1316     0.1376
  9795.3     0.76693    495(13)     0.135(4)     77094.     0.1315     0.1372
  9798.2     0.76716    504(13)     0.138(4)     75730.     0.1315     0.1371
  9801.1     0.76738    490(13)     0.134(4)     78087.     0.1315     0.1375
  9804.0     0.76761    504(13)     0.138(4)     75840.     0.1315     0.1383
  9806.9     0.76784    484(13)     0.132(4)     79101.     0.1314     0.1396
  9809.8     0.76806    507(13)     0.138(4)     75634.     0.1314     0.1410
  9812.7     0.76829    538(14)     0.147(4)     71282.     0.1314     0.1424
  9815.6     0.76852    553(14)     0.151(4)     69369.     0.1313     0.1434
  9818.5     0.76874    490(13)     0.133(4)     78588.     0.1313     0.1438
  9821.4     0.76897    523(13)     0.142(4)     73618.     0.1313     0.1436
  9824.3     0.76920    519(13)     0.141(4)     74193.     0.1312     0.1431
  9827.2     0.76942    497(13)     0.135(4)     77619.     0.1312     0.1425
  9830.1     0.76965    522(13)     0.142(4)     73952.     0.1312     0.1422
  9833.0     0.76988    512(13)     0.139(4)     75499.     0.1311     0.1427
  9835.9     0.77011    517(13)     0.140(4)     77440.     0.1311     0.1441
  9838.9     0.77034    527(13)     0.143(4)     76030.     0.1311     0.1468
  9841.9     0.77057    556(14)     0.151(4)     72078.     0.1310     0.1505
  9844.9     0.77081    567(14)     0.154(4)     70648.     0.1310     0.1547
  9847.9     0.77104    604(14)     0.164(4)     66358.     0.1310     0.1586
  9850.9     0.77128    599(14)     0.162(4)     67034.     0.1310     0.1611
  9853.9     0.77151    594(14)     0.161(4)     67682.     0.1309     0.1618
  9856.9     0.77175    584(14)     0.158(4)     68938.     0.1309     0.1608
  9859.9     0.77198    563(14)     0.152(4)     71591.     0.1309     0.1587
  9862.9     0.77222    567(14)     0.153(4)     71156.     0.1308     0.1560
  9865.9     0.77245    564(14)     0.152(4)     71662.     0.1308     0.1533
  9868.9     0.77269    530(13)     0.143(4)     76423.     0.1308     0.1508
  9871.9     0.77292    560(14)     0.151(4)     72252.     0.1307     0.1488
  9874.9     0.77316    543(13)     0.146(4)     74726.     0.1307     0.1474
  9877.9     0.77339    545(13)     0.147(4)     74481.     0.1307     0.1464
  9880.9     0.77363    540(13)     0.146(4)     75217.     0.1306     0.1457
  9883.9     0.77386    528(13)     0.142(4)     77086.     0.1306     0.1451
  9886.9     0.77410    529(13)     0.142(4)     77071.     0.1306     0.1444
  9889.9     0.77433    531(13)     0.143(4)     76761.     0.1305     0.1435
  9892.9     0.77456    530(13)     0.143(4)     77040.     0.1305     0.1424
  9895.9     0.77480    536(13)     0.144(4)     76199.     0.1305     0.1414
  9898.9     0.77503    511(13)     0.137(4)     80071.     0.1304     0.1406
  9901.9     0.77527    526(13)     0.141(4)     77888.     0.1304     0.1402
  9904.9     0.77550    522(13)     0.140(4)     78579.     0.1304     0.1405
  9907.9     0.77574    527(13)     0.141(4)     77856.     0.1303     0.1416
  9910.9     0.77597    518(13)     0.139(4)     79366.     0.1303     0.1435
  9913.9     0.77621    535(13)     0.143(4)     76888.     0.1303     0.1461
  9916.9     0.77644    553(14)     0.148(4)     74380.     0.1302     0.1487
  9919.9     0.77668    552(14)     0.148(4)     74689.     0.1302     0.1508
  9922.9     0.77691    557(14)     0.149(4)     73996.     0.1302     0.1520
  9925.9     0.77715    530(13)     0.142(4)     77910.     0.1301     0.1520
  9928.9     0.77738    546(13)     0.146(4)     75673.     0.1301     0.1511
  9931.9     0.77762    527(13)     0.141(4)     78629.     0.1301     0.1500
  9934.9     0.77785    529(13)     0.141(4)     78361.     0.1300     0.1492
  9937.9     0.77809    532(13)     0.142(4)     78045.     0.1300     0.1494
  9940.9     0.77832    544(13)     0.145(4)     76377.     0.1300     0.1513
  9943.9     0.77855    550(14)     0.147(4)     75564.     0.1299     0.1553
  9946.9     0.77879    589(14)     0.157(4)     70514.     0.1299     0.1616
  9949.9     0.77902    611(14)     0.163(4)     68005.     0.1299     0.1693
  9952.9     0.77926    672(15)     0.179(4)     61852.     0.1299     0.1771
  9955.9     0.77949    695(15)     0.185(4)     59798.     0.1298     0.1834
  9958.9     0.77973    715(15)     0.190(4)     58181.     0.1298     0.1867
  9961.9     0.77996    710(15)     0.189(4)     58662.     0.1298     0.1867
  9964.9     0.78020    707(15)     0.188(4)     58951.     0.1297     0.1839
  9967.9     0.78043    681(15)     0.181(4)     61283.     0.1297     0.1795
  9970.9     0.78067    657(15)     0.174(4)     63666.     0.1297     0.1746
  9973.9     0.78090    643(15)     0.170(4)     65182.     0.1296     0.1699
  9976.9     0.78114    613(14)     0.162(4)     68469.     0.1296     0.1661
  9979.9     0.78137    604(14)     0.160(4)     69542.     0.1296     0.1634
  9982.9     0.78161    621(14)     0.164(4)     67677.     0.1295     0.1619
  9985.9     0.78184    593(14)     0.157(4)     71004.     0.1295     0.1613
  9988.9     0.78208    577(14)     0.153(4)     73084.     0.1295     0.1613
  9991.9     0.78231    598(14)     0.158(4)     70590.     0.1294     0.1612
  9994.9     0.78254    651(15)     0.172(4)     64777.     0.1294     0.1604
  9997.9     0.78278    608(14)     0.160(4)     69555.     0.1294     0.1589
  10000.9    0.78301    603(14)     0.159(4)     70176.     0.1293     0.1567
  10003.9    0.78325    591(14)     0.156(4)     71783.     0.1293     0.1542
  10006.9    0.78348    552(14)     0.146(4)     76932.     0.1293     0.1518
  10009.9    0.78372    574(14)     0.151(4)     74059.     0.1292     0.1498
  10012.9    0.78395    567(14)     0.149(4)     75067.     0.1292     0.1487
  10015.9    0.78419    576(14)     0.152(4)     73952.     0.1292     0.1485
  10018.9    0.78442    565(14)     0.149(4)     75541.     0.1291     0.1495
  10021.9    0.78466    589(14)     0.155(4)     72486.     0.1291     0.1513
  10024.9    0.78489    573(14)     0.151(4)     74536.     0.1291     0.1535
  10027.9    0.78513    580(14)     0.152(4)     73742.     0.1290     0.1554
  10030.9    0.78536    610(14)     0.160(4)     70127.     0.1290     0.1565
  10033.9    0.78560    599(14)     0.157(4)     71472.     0.1290     0.1563
  10036.9    0.78583    597(14)     0.157(4)     71831.     0.1289     0.1550
  10039.9    0.78607    586(14)     0.154(4)     73279.     0.1289     0.1528
  10042.9    0.78630    571(14)     0.150(4)     75270.     0.1289     0.1504
  10045.9    0.78653    575(14)     0.151(4)     74860.     0.1288     0.1479
  10048.9    0.78677    539(13)     0.141(4)     80076.     0.1288     0.1455
  10051.9    0.78700    530(13)     0.1387(35)   81439.     0.12878    0.14339
  10054.9    0.78724    529(13)     0.1382(35)   81784.     0.12875    0.14153
  10057.9    0.78747    502(13)     0.1311(34)   86342.     0.12871    0.13991
  10060.9    0.78771    517(13)     0.1350(35)   83831.     0.12868    0.13852
  10063.9    0.78794    521(13)     0.1360(35)   83264.     0.12865    0.13733
  10066.9    0.78818    511(13)     0.1333(34)   85005.     0.12862    0.13632
  10069.9    0.78841    520(13)     0.1357(35)   83544.     0.12858    0.13551
  10072.9    0.78865    505(13)     0.1316(34)   86207.     0.12855    0.13490
  10075.9    0.78888    498(13)     0.1297(34)   87527.     0.12852    0.13460
  10078.9    0.78912    498(13)     0.1297(34)   87557.     0.12849    0.13481
  10081.9    0.78935    513(13)     0.1335(34)   85105.     0.12845    0.13590
  10084.9    0.78959    518(13)     0.1346(34)   84413.     0.12842    0.13853
  10087.9    0.78982    526(13)     0.1368(35)   83088.     0.12839    0.14329
  10090.9    0.79006    549(14)     0.143(4)     79638.     0.1284     0.1509
  10093.9    0.79029    623(14)     0.162(4)     70183.     0.1283     0.1614
  10096.9    0.79052    688(15)     0.179(4)     63465.     0.1283     0.1740
  10099.9    0.79076    714(15)     0.185(4)     61142.     0.1283     0.1872
  10102.9    0.79099    740(16)     0.192(4)     59066.     0.1282     0.1984
  10105.9    0.79123    760(16)     0.197(4)     57537.     0.1282     0.2054
  10108.9    0.79146    807(16)     0.209(4)     54122.     0.1282     0.2074
  10111.9    0.79170    811(16)     0.210(4)     53904.     0.1281     0.2050
  10114.9    0.79193    747(16)     0.193(4)     58713.     0.1281     0.1996
  10117.9    0.79217    704(15)     0.182(4)     62409.     0.1281     0.1928
  10120.9    0.79240    680(15)     0.176(4)     64785.     0.1280     0.1856
  10123.9    0.79264    658(15)     0.170(4)     67062.     0.1280     0.1790
  10126.9    0.79287    633(15)     0.163(4)     69832.     0.1280     0.1734
  10129.9    0.79311    618(14)     0.159(4)     71631.     0.1279     0.1689
  10132.9    0.79334    606(14)     0.156(4)     73109.     0.1279     0.1655
  10135.9    0.79358    625(14)     0.161(4)     70919.     0.1279     0.1630
  10138.9    0.79381    580(14)     0.149(4)     76597.     0.1278     0.1609
  10141.9    0.79405    607(14)     0.156(4)     73167.     0.1278     0.1591
  10144.9    0.79428    578(14)     0.149(4)     76976.     0.1278     0.1570
  10147.9    0.79451    580(14)     0.149(4)     76829.     0.1277     0.1547
  10150.9    0.79475    578(14)     0.149(4)     77222.     0.1277     0.1523
  10153.9    0.79498    571(14)     0.147(4)     78170.     0.1277     0.1500
  10156.9    0.79522    557(14)     0.143(4)     80344.     0.1276     0.1482
  10159.9    0.79545    569(14)     0.146(4)     78700.     0.1276     0.1472
  10162.9    0.79569    548(14)     0.1406(35)   81848.     0.12757    0.14741
  10165.9    0.79592    576(14)     0.148(4)     77838.     0.1275     0.1494
  10168.9    0.79616    617(14)     0.158(4)     74982.     0.1275     0.1533
  10172.0    0.79640    649(14)     0.166(4)     71302.     0.1275     0.1589
  10175.1    0.79664    660(15)     0.169(4)     70167.     0.1274     0.1654
  10178.2    0.79689    669(15)     0.171(4)     69274.     0.1274     0.1715
  10181.3    0.79713    697(15)     0.178(4)     66564.     0.1274     0.1756
  10184.4    0.79737    708(15)     0.181(4)     65548.     0.1273     0.1769
  10187.5    0.79761    691(15)     0.177(4)     67273.     0.1273     0.1757
  10190.6    0.79786    676(15)     0.173(4)     68816.     0.1273     0.1728
  10193.7    0.79810    693(15)     0.177(4)     67251.     0.1272     0.1692
  10196.8    0.79834    660(15)     0.169(4)     70674.     0.1272     0.1660
  10199.9    0.79858    639(14)     0.163(4)     73111.     0.1272     0.1644
  10203.0    0.79883    637(14)     0.162(4)     73450.     0.1271     0.1653
  10206.1    0.79907    670(15)     0.171(4)     69814.     0.1271     0.1694
  10209.2    0.79931    703(15)     0.179(4)     66615.     0.1271     0.1765
  10212.3    0.79955    715(15)     0.182(4)     65546.     0.1270     0.1860
  10215.4    0.79980    806(16)     0.205(4)     58028.     0.1270     0.1960
  10218.5    0.80004    774(16)     0.197(4)     60539.     0.1270     0.2042
  10221.6    0.80028    795(16)     0.202(4)     58967.     0.1269     0.2083
  10224.7    0.80052    808(16)     0.205(4)     58039.     0.1269     0.2080
  10227.8    0.80077    807(16)     0.205(4)     58193.     0.1269     0.2039
  10230.9    0.80101    762(16)     0.194(4)     61732.     0.1268     0.1974
  10234.0    0.80125    715(15)     0.181(4)     65984.     0.1268     0.1900
  10237.1    0.80149    693(15)     0.176(4)     68217.     0.1268     0.1827
  10240.2    0.80174    682(15)     0.173(4)     69373.     0.1267     0.1763
  10243.3    0.80198    644(14)     0.163(4)     73666.     0.1267     0.1709
  10246.4    0.80222    660(15)     0.167(4)     71868.     0.1267     0.1668
  10249.5    0.80246    654(15)     0.166(4)     72591.     0.1266     0.1639
  10252.6    0.80271    650(14)     0.164(4)     73142.     0.1266     0.1618
  10255.7    0.80295    623(14)     0.157(4)     76499.     0.1266     0.1602
  10258.8    0.80319    648(14)     0.164(4)     73474.     0.1265     0.1587
  10261.9    0.80343    620(14)     0.157(4)     76937.     0.1265     0.1568
  10265.0    0.80368    622(14)     0.157(4)     76851.     0.1265     0.1546
  10268.1    0.80392    649(14)     0.164(4)     73658.     0.1264     0.1524
  10271.2    0.80416    599(14)     0.151(4)     79915.     0.1264     0.1504
  10274.3    0.80440    598(14)     0.151(4)     80126.     0.1264     0.1494
  10277.4    0.80465    606(14)     0.153(4)     79164.     0.1263     0.1501
  10280.5    0.80489    625(14)     0.157(4)     76789.     0.1263     0.1535
  10283.6    0.80513    649(14)     0.163(4)     73988.     0.1263     0.1605
  10286.7    0.80537    689(15)     0.173(4)     69650.     0.1262     0.1716
  10289.8    0.80562    738(15)     0.186(4)     64999.     0.1262     0.1863
  10292.9    0.80586    799(16)     0.201(4)     60023.     0.1262     0.2027
  10296.0    0.80610    860(17)     0.216(4)     55749.     0.1261     0.2177
  10299.1    0.80634    921(17)     0.231(4)     51982.     0.1261     0.2282
  10302.2    0.80659    920(17)     0.231(4)     52108.     0.1261     0.2325
  10305.3    0.80683    934(17)     0.234(4)     51365.     0.1260     0.2305
  10308.4    0.80707    898(17)     0.225(4)     53540.     0.1260     0.2242
  10311.5    0.80731    876(17)     0.220(4)     54927.     0.1260     0.2158
  10314.6    0.80756    834(16)     0.209(4)     57858.     0.1259     0.2074
  10317.7    0.80780    776(16)     0.194(4)     62324.     0.1259     0.2006
  10320.8    0.80804    776(16)     0.194(4)     62412.     0.1259     0.1968
  10323.9    0.80828    789(16)     0.197(4)     61404.     0.1258     0.1970
  10327.0    0.80853    781(16)     0.195(4)     62139.     0.1258     0.2016
  10330.1    0.80877    781(16)     0.195(4)     62147.     0.1258     0.2100
  10333.2    0.80901    873(17)     0.218(4)     55558.     0.1257     0.2204
  10336.3    0.80925    880(17)     0.220(4)     55132.     0.1257     0.2300
  10339.4    0.80950    930(17)     0.232(4)     52146.     0.1257     0.2360
  10342.5    0.80974    951(18)     0.237(4)     50999.     0.1256     0.2368
  10345.6    0.80998    874(17)     0.218(4)     55670.     0.1256     0.2325
  10348.7    0.81023    878(17)     0.219(4)     55452.     0.1256     0.2246
  10351.8    0.81047    824(16)     0.205(4)     59292.     0.1255     0.2148
  10354.9    0.81071    783(16)     0.195(4)     62502.     0.1255     0.2045
  10358.0    0.81095    763(16)     0.190(4)     64238.     0.1255     0.1947
  10361.1    0.81120    734(15)     0.183(4)     66898.     0.1254     0.1857
  10364.2    0.81144    704(15)     0.175(4)     69842.     0.1254     0.1779
  10367.3    0.81168    640(14)     0.159(4)     77020.     0.1254     0.1710
  10370.4    0.81192    671(15)     0.167(4)     73510.     0.1253     0.1650
  10373.5    0.81217    638(14)     0.158(4)     77446.     0.1253     0.1598
  10376.6    0.81241    633(14)     0.157(4)     78204.     0.1253     0.1553
  10379.7    0.81265    623(14)     0.154(4)     79559.     0.1252     0.1515
  10382.8    0.81289    591(14)     0.1466(35)   83922.     0.12520    0.14810
  10385.9    0.81314    596(14)     0.1477(35)   83309.     0.12517    0.14527
  10389.0    0.81338    598(14)     0.1481(35)   83114.     0.12514    0.14290
  10392.1    0.81362    584(14)     0.1446(34)   85202.     0.12510    0.14103
  10395.2    0.81386    580(14)     0.1436(34)   85861.     0.12507    0.13981
  10398.3    0.81411    577(14)     0.1426(34)   86480.     0.12504    0.13951
  10401.4    0.81435    561(13)     0.1386(34)   89092.     0.12500    0.14054
  10404.5    0.81459    589(14)     0.1456(34)   84765.     0.12497    0.14337
  10407.6    0.81483    609(14)     0.1504(35)   82059.     0.12494    0.14832
  10410.7    0.81508    676(15)     0.167(4)     73849.     0.1249     0.1553
  10413.8    0.81532    665(15)     0.164(4)     75123.     0.1249     0.1636
  10416.9    0.81556    721(15)     0.178(4)     69333.     0.1248     0.1717
  10420.0    0.81580    732(15)     0.180(4)     68276.     0.1248     0.1781
  10423.1    0.81605    744(15)     0.183(4)     67282.     0.1248     0.1814
  10426.2    0.81629    770(16)     0.190(4)     65013.     0.1247     0.1815
  10429.3    0.81653    742(15)     0.183(4)     67589.     0.1247     0.1791
  10432.4    0.81677    737(15)     0.181(4)     68075.     0.1247     0.1751
  10435.5    0.81702    689(15)     0.169(4)     72988.     0.1246     0.1709
  10438.6    0.81726    679(15)     0.167(4)     74153.     0.1246     0.1674
  10441.7    0.81750    688(15)     0.169(4)     73265.     0.1246     0.1659
  10444.8    0.81774    679(15)     0.167(4)     74256.     0.1245     0.1672
  10447.9    0.81799    686(15)     0.168(4)     73578.     0.1245     0.1722
  10451.0    0.81823    746(16)     0.183(4)     67643.     0.1245     0.1811
  10454.1    0.81847    791(16)     0.194(4)     63788.     0.1244     0.1930
  10457.2    0.81871    854(17)     0.209(4)     59041.     0.1244     0.2059
  10460.3    0.81896    893(17)     0.219(4)     56431.     0.1244     0.2172
  10463.4    0.81920    907(17)     0.222(4)     55579.     0.1243     0.2243
  10466.5    0.81944    921(17)     0.226(4)     54753.     0.1243     0.2258
  10469.6    0.81968    902(17)     0.221(4)     56029.     0.1243     0.2222
  10472.7    0.81993    886(17)     0.217(4)     57064.     0.1242     0.2152
  10475.8    0.82017    827(16)     0.202(4)     61290.     0.1242     0.2063
  10478.9    0.82041    783(16)     0.191(4)     64885.     0.1242     0.1970
  10482.0    0.82065    753(16)     0.184(4)     67587.     0.1241     0.1881
  10485.1    0.82090    723(15)     0.176(4)     70576.     0.1241     0.1799
  10488.2    0.82114    711(15)     0.174(4)     71784.     0.1241     0.1727
  10491.3    0.82138    652(15)     0.159(4)     78478.     0.1240     0.1664
  10494.4    0.82162    677(15)     0.165(4)     75581.     0.1240     0.1609
  10497.5    0.82187    632(14)     0.154(4)     81153.     0.1240     0.1561
  10500.6    0.82211    655(15)     0.160(4)     78378.     0.1240     0.1519
  10503.7    0.82235    612(14)     0.1490(34)   86722.     0.12392    0.14821
  10506.9    0.82260    619(14)     0.1507(34)   85735.     0.12388    0.14499
  10510.1    0.82285    612(14)     0.1489(34)   86840.     0.12385    0.14223
  10513.3    0.82310    579(13)     0.1407(33)   92029.     0.12382    0.13985
  10516.5    0.82335    597(14)     0.1450(33)   89320.     0.12378    0.13787
  10519.7    0.82360    583(13)     0.1416(33)   91548.     0.12375    0.13622
  10522.9    0.82385    602(14)     0.1461(34)   88731.     0.12372    0.13497
  10526.1    0.82410    561(13)     0.1362(32)   95299.     0.12368    0.13421
  10529.3    0.82435    570(13)     0.1383(33)   93901.     0.12365    0.13407
  10532.5    0.82461    580(13)     0.1405(33)   92392.     0.12361    0.13468
  10535.7    0.82486    587(14)     0.1423(33)   91278.     0.12358    0.13605
  10538.9    0.82511    607(14)     0.1469(34)   88397.     0.12355    0.13804
  10542.1    0.82536    590(14)     0.1428(33)   91053.     0.12351    0.14019
  10545.3    0.82561    616(14)     0.1491(34)   87145.     0.12348    0.14210
  10548.5    0.82586    584(14)     0.1412(33)   92164.     0.12345    0.14323
  10551.7    0.82611    593(14)     0.1434(33)   90767.     0.12341    0.14338
  10554.9    0.82636    578(13)     0.1397(33)   93246.     0.12338    0.14272
  10558.1    0.82661    591(14)     0.1428(33)   91227.     0.12335    0.14162
  10561.3    0.82686    581(13)     0.1402(33)   93009.     0.12331    0.14060
  10564.5    0.82711    599(14)     0.1447(33)   90135.     0.12328    0.14030
  10567.7    0.82736    588(14)     0.1417(33)   92071.     0.12325    0.14154
  10570.9    0.82761    630(14)     0.1518(34)   85882.     0.12321    0.14537
  10574.1    0.82786    663(14)     0.1599(35)   81511.     0.12318    0.15287
  10577.3    0.82811    696(15)     0.168(4)     77706.     0.1231     0.1647
  10580.5    0.82836    740(15)     0.178(4)     73089.     0.1231     0.1806
  10583.7    0.82861    846(16)     0.204(4)     63782.     0.1231     0.1988
  10586.9    0.82886    907(17)     0.218(4)     59452.     0.1230     0.2162
  10590.1    0.82911    973(17)     0.234(4)     55373.     0.1230     0.2292
  10593.3    0.82936    972(17)     0.234(4)     55497.     0.1230     0.2353
  10596.5    0.82961    974(17)     0.234(4)     55383.     0.1229     0.2345
  10599.7    0.82986    937(17)     0.225(4)     57731.     0.1229     0.2284
  10602.9    0.83011    891(17)     0.214(4)     60817.     0.1229     0.2192
  10606.1    0.83036    873(17)     0.210(4)     62144.     0.1228     0.2088
  10609.3    0.83061    822(16)     0.197(4)     66196.     0.1228     0.1988
  10612.5    0.83086    783(16)     0.188(4)     69580.     0.1228     0.1900
  10615.7    0.83111    742(15)     0.178(4)     73629.     0.1227     0.1829
  10618.9    0.83137    737(15)     0.177(4)     74173.     0.1227     0.1777
  10622.1    0.83162    706(15)     0.169(4)     77523.     0.1227     0.1744
  10625.3    0.83187    723(15)     0.173(4)     75714.     0.1226     0.1727
  10628.5    0.83212    712(15)     0.170(4)     77036.     0.1226     0.1721
  10631.7    0.83237    693(15)     0.166(4)     79231.     0.1226     0.1716
  10634.9    0.83262    729(15)     0.174(4)     75352.     0.1225     0.1705
  10638.1    0.83287    706(15)     0.169(4)     77869.     0.1225     0.1683
  10641.3    0.83312    696(15)     0.166(4)     79115.     0.1225     0.1650
  10644.5    0.83337    688(15)     0.164(4)     80101.     0.1224     0.1611
  10647.7    0.83362    659(14)     0.1572(35)   83813.     0.12242    0.15696
  10650.9    0.83387    631(14)     0.1505(34)   87651.     0.12238    0.15314
  10654.1    0.83412    611(14)     0.1457(33)   90601.     0.12235    0.14996
  10657.3    0.83437    646(14)     0.1540(34)   85689.     0.12232    0.14772
  10660.5    0.83462    627(14)     0.1493(34)   88461.     0.12228    0.14676
  10663.7    0.83487    589(14)     0.1403(33)   94267.     0.12225    0.14723
  10666.9    0.83512    655(14)     0.1559(34)   84747.     0.12222    0.14930
  10670.1    0.83537    670(14)     0.1594(35)   82888.     0.12219    0.15256
  10673.3    0.83562    665(14)     0.1581(35)   83596.     0.12215    0.15626
  10676.5    0.83587    670(14)     0.1592(35)   83072.     0.12212    0.15939
  10679.7    0.83612    669(14)     0.1590(35)   83184.     0.12209    0.16101
  10682.9    0.83637    683(15)     0.1621(35)   81626.     0.12205    0.16076
  10686.1    0.83662    658(14)     0.1563(34)   84737.     0.12202    0.15886
  10689.3    0.83687    675(15)     0.1602(35)   82654.     0.12199    0.15586
  10692.5    0.83712    687(15)     0.163(4)     81270.     0.1220     0.1523
  10695.7    0.83737    635(14)     0.1506(34)   88104.     0.12192    0.14875
  10698.9    0.83762    578(13)     0.1371(32)   96998.     0.12189    0.14546
  10702.1    0.83787    629(14)     0.1491(34)   89103.     0.12186    0.14243
  10705.3    0.83812    591(14)     0.1398(32)   95128.     0.12183    0.13974
  10708.5    0.83838    582(13)     0.1377(32)   96664.     0.12179    0.13740
  10711.7    0.83863    574(13)     0.1358(32)   98084.     0.12176    0.13536
  10714.9    0.83888    575(13)     0.1360(32)   97951.     0.12173    0.13358
  10718.1    0.83913    566(13)     0.1338(32)   99628.     0.12170    0.13204
  10721.3    0.83938    579(13)     0.1368(32)   97473.     0.12166    0.13070
  10724.5    0.83963    536(13)     0.1265(31)   105589.    0.12163    0.12953
  10727.7    0.83988    562(13)     0.1326(32)   100728.    0.12160    0.12852
  10730.9    0.84013    552(13)     0.1302(31)   102609.    0.12157    0.12765
  10734.1    0.84038    540(13)     0.1274(31)   104987.    0.12153    0.12690
  10737.3    0.84063    560(13)     0.1320(31)   101327.    0.12150    0.12627
  10740.5    0.84088    555(13)     0.1309(31)   102223.    0.12147    0.12577
  10743.7    0.84113    545(13)     0.1285(31)   104213.    0.12144    0.12542
  10746.9    0.84138    543(13)     0.1280(31)   104665.    0.12140    0.12529
  10750.1    0.84163    546(13)     0.1284(31)   104327.    0.12137    0.12544
  10753.3    0.84188    517(13)     0.1217(30)   110239.    0.12134    0.12595
  10756.5    0.84213    556(13)     0.1307(31)   102594.    0.12131    0.12684
  10759.7    0.84238    568(13)     0.1336(32)   100387.    0.12127    0.12804
  10762.9    0.84263    591(14)     0.1389(32)   96482.     0.12124    0.12937
  10766.1    0.84288    602(14)     0.1413(32)   94881.     0.12121    0.13055
  10769.3    0.84313    571(13)     0.1340(32)   100190.    0.12118    0.13133
  10772.5    0.84338    573(13)     0.1344(32)   99884.     0.12115    0.13156
  10775.7    0.84363    571(13)     0.1339(32)   100300.    0.12111    0.13128
  10778.9    0.84388    542(13)     0.1271(31)   105848.    0.12108    0.13067
  10782.1    0.84413    557(13)     0.1305(31)   103041.    0.12105    0.12989
  10785.3    0.84438    557(13)     0.1306(31)   103067.    0.12102    0.12913
  10788.5    0.84463    570(13)     0.1334(31)   100856.    0.12098    0.12858
  10791.7    0.84488    563(13)     0.1319(31)   102075.    0.12095    0.12832
  10794.9    0.84514    580(13)     0.1357(32)   99253.     0.12092    0.12879
  10798.1    0.84539    571(13)     0.1336(31)   100823.    0.12089    0.13002
  10801.3    0.84564    561(13)     0.1311(31)   102847.    0.12086    0.13217
  10804.5    0.84589    578(13)     0.1351(32)   99769.     0.12082    0.13515
  10807.7    0.84614    608(14)     0.1421(32)   94850.     0.12079    0.13863
  10810.9    0.84639    608(14)     0.1421(32)   94878.     0.12076    0.14198
  10814.1    0.84664    633(14)     0.1477(33)   91285.     0.12073    0.14451
  10817.3    0.84689    637(14)     0.1487(33)   90676.     0.12070    0.14575
  10820.5    0.84714    634(14)     0.1479(33)   91204.     0.12066    0.14566
  10823.7    0.84739    640(14)     0.1493(33)   90372.     0.12063    0.14456
  10826.9    0.84764    628(14)     0.1465(33)   92183.     0.12060    0.14292
  10830.1    0.84789    626(14)     0.1459(33)   92585.     0.12057    0.14128
  10833.3    0.84814    631(14)     0.1470(33)   91960.     0.12054    0.14021
  10836.5    0.84839    601(13)     0.1398(32)   99734.     0.12050    0.14042
  10839.8    0.84865    648(14)     0.1509(33)   92328.     0.12047    0.14296
  10843.1    0.84891    671(14)     0.1560(33)   89304.     0.12044    0.14907
  10846.4    0.84916    712(15)     0.1657(34)   84038.     0.12041    0.15953
  10849.7    0.84942    812(16)     0.189(4)     73559.     0.1204     0.1746
  10853.0    0.84968    846(16)     0.197(4)     70630.     0.1203     0.1929
  10856.3    0.84994    972(17)     0.226(4)     61317.     0.1203     0.2116
  10859.6    0.85020    1003(17)    0.233(4)     59409.     0.1203     0.2271
  10862.9    0.85046    1045(18)    0.242(4)     57034.     0.1202     0.2361
  10866.2    0.85071    1056(18)    0.245(4)     56441.     0.1202     0.2375
  10869.5    0.85097    1005(17)    0.233(4)     59464.     0.1202     0.2327
  10872.8    0.85123    979(17)     0.227(4)     61120.     0.1201     0.2239
  10876.1    0.85149    932(17)     0.216(4)     64353.     0.1201     0.2132
  10879.4    0.85175    885(16)     0.205(4)     67884.     0.1201     0.2022
  10882.7    0.85200    824(16)     0.191(4)     73105.     0.1200     0.1921
  10886.0    0.85226    780(15)     0.181(4)     77375.     0.1200     0.1832
  10889.3    0.85252    768(15)     0.178(4)     78685.     0.1200     0.1757
  10892.6    0.85278    740(15)     0.1710(35)   81809.     0.11995    0.16971
  10895.9    0.85304    730(15)     0.1688(35)   82949.     0.11992    0.16515
  10899.2    0.85330    704(15)     0.1627(34)   86146.     0.11989    0.16182
  10902.5    0.85355    731(15)     0.1689(35)   82977.     0.11985    0.15935
  10905.8    0.85381    703(15)     0.1623(34)   86436.     0.11982    0.15725
  10909.1    0.85407    688(14)     0.1587(34)   88485.     0.11979    0.15507
  10912.4    0.85433    686(14)     0.1583(34)   88715.     0.11976    0.15255
  10915.7    0.85459    689(14)     0.1588(34)   88468.     0.11973    0.14971
  10919.0    0.85484    668(14)     0.1541(33)   91275.     0.11969    0.14674
  10922.3    0.85510    666(14)     0.1535(33)   91686.     0.11966    0.14389
  10925.6    0.85536    631(14)     0.1452(32)   97008.     0.11963    0.14141
  10928.9    0.85562    633(14)     0.1457(32)   96753.     0.11960    0.13962
  10932.2    0.85588    660(14)     0.1518(33)   92805.     0.11956    0.13893
  10935.5    0.85614    632(14)     0.1453(32)   97094.     0.11953    0.13990
  10938.8    0.85639    644(14)     0.1480(32)   95310.     0.11950    0.14314
  10942.1    0.85665    675(14)     0.1553(33)   90816.     0.11947    0.14907
  10945.4    0.85691    724(15)     0.1664(34)   84657.     0.11944    0.15757
  10948.7    0.85717    758(15)     0.174(4)     80925.     0.1194     0.1677
  10952.0    0.85743    811(16)     0.186(4)     75586.     0.1194     0.1776
  10955.3    0.85768    854(16)     0.196(4)     71726.     0.1193     0.1853
  10958.6    0.85794    840(16)     0.193(4)     72999.     0.1193     0.1891
  10961.9    0.85820    871(16)     0.200(4)     70382.     0.1193     0.1889
  10965.2    0.85846    846(16)     0.194(4)     72578.     0.1192     0.1854
  10968.5    0.85872    811(16)     0.186(4)     75881.     0.1192     0.1800
  10971.8    0.85898    786(15)     0.180(4)     78391.     0.1192     0.1740
  10975.1    0.85923    753(15)     0.1724(35)   81964.     0.11915    0.16841
  10978.4    0.85949    734(15)     0.1681(34)   84132.     0.11912    0.16407
  10981.7    0.85975    729(15)     0.1668(34)   84839.     0.11909    0.16186
  10985.0    0.86001    706(15)     0.1615(34)   87688.     0.11905    0.16273
  10988.3    0.86027    741(15)     0.1694(35)   83587.     0.11902    0.16759
  10991.6    0.86053    781(15)     0.178(4)     79283.     0.1190     0.1769
  10994.9    0.86078    815(16)     0.186(4)     75914.     0.1190     0.1899
  10998.2    0.86104    890(16)     0.203(4)     69425.     0.1189     0.2046
  11001.5    0.86130    947(17)     0.216(4)     65225.     0.1189     0.2182
  11004.8    0.86156    1019(18)    0.233(4)     60525.     0.1189     0.2274
  11008.1    0.86182    1075(18)    0.245(4)     57382.     0.1188     0.2304
  11011.4    0.86207    1023(18)    0.233(4)     60378.     0.1188     0.2276
  11014.7    0.86233    972(17)     0.221(4)     63731.     0.1188     0.2204
  11018.0    0.86259    941(17)     0.214(4)     65905.     0.1187     0.2108
  11021.3    0.86285    888(16)     0.202(4)     69988.     0.1187     0.2005
  11024.6    0.86311    839(16)     0.191(4)     74178.     0.1187     0.1905
  11027.9    0.86337    801(16)     0.182(4)     77877.     0.1186     0.1813
  11031.2    0.86362    762(15)     0.1733(35)   82050.     0.11861    0.17317
  11034.5    0.86388    744(15)     0.1692(34)   84088.     0.11858    0.16603
  11037.8    0.86414    735(15)     0.1670(34)   85247.     0.11855    0.15981
  11041.1    0.86440    684(14)     0.1555(33)   91700.     0.11852    0.15440
  11044.4    0.86466    697(15)     0.1584(33)   90023.     0.11849    0.14974
  11047.7    0.86491    661(14)     0.1501(32)   95179.     0.11846    0.14566
  11051.0    0.86517    676(14)     0.1536(33)   92992.     0.11843    0.14212
  11054.3    0.86543    649(14)     0.1473(32)   97084.     0.11840    0.13904
  11057.6    0.86569    648(14)     0.1471(32)   97201.     0.11836    0.13637
  11060.9    0.86595    617(14)     0.1399(31)   102323.    0.11833    0.13405
  11064.2    0.86621    610(14)     0.1384(31)   103534.    0.11830    0.13194
  11067.5    0.86646    622(14)     0.1409(31)   101711.    0.11827    0.13019
  11070.8    0.86672    616(14)     0.1395(31)   102752.    0.11824    0.12869
  11074.1    0.86698    583(13)     0.1321(30)   108631.    0.11821    0.12738
  11077.4    0.86724    602(14)     0.1364(31)   105214.    0.11818    0.12624
  11080.7    0.86750    615(14)     0.1391(31)   103181.    0.11815    0.12526
  11084.0    0.86775    608(14)     0.1375(31)   104406.    0.11812    0.12441
  11087.3    0.86801    599(13)     0.1354(31)   106091.    0.11809    0.12368
[truncated: 992,727 more chars]
